# Supplementary material for: Viral polymerase-host interaction analysis reveals that the association between avian NUP93 and PB1 promotes H5N6 avian influenza virus replication
Source: Microbiol Spectr. 2025 May 23;13(7):e03120-24. doi: 10.1128/spectrum.03120-24 (PMC12211069; doi:10.1128/spectrum.03120-24)
Supplement: Search Results — All processed MS data, including experimental vs. control group comparisons. [file spectrum.03120-24-s0003.xlsx]

## Sheet: PA
Accession	Description		Σ# Proteins	Σ# Unique Peptides	Σ# Peptides	Σ# PSMs	Score Empty vector	Coverage Empty vector	# Peptides Empty vector	# PSM Empty vector	Score PA	Coverage PA	# Peptides PA	# PSM PA	# AAs	MW [kDa]	calc. pI
Q5ZLJ7	Uncharacterized protein OS	TPM3	7	1	20	64	103.81	10.48	2	2	68.68	12.9	3	3	248	28.7437	4.71631
F1NJ08	Vimentin OS	VIM	30	30	33	369	238.155	19.57	10	14	653.079	41.09	20	36	460	53.1827	5.21143
A0A1L1RVU7	Uncharacterized protein OS	TPM3	7	2	20	64	103.81	10.48	2	2	68.68	12.9	3	3	248	29.0049	4.80518
Q91005	Alpha tropomyosin of brain OS	alpha-fTM	8	3	14	40	54.15	4.9	1	1	68.3	8.98	2	2	245	28.4175	4.67822
A0A1D5P9B0	Uncharacterized protein OS	TPM3	7	0	19	59	103.81	8.78	2	2	68.68	10.81	3	3	296	34.3245	4.90674
A0A1L1RU52	Tropomyosin alpha-1 chain OS	TPM1	2	4	10	22	28.2	5.7	1	1					158	18.6495	4.76709
A0A1D5NVL7	Tropomyosin alpha-1 chain OS	TPM1	11	5	16	51	60.26	4.68	1	1	58.05	7.55	2	2	278	32.1685	4.77979
Q90736	Beta-actin (Fragment) OS	2	3	1	4	41	144.497	24.42	2	4	242.68	24.42	2	7	86	9.34455	5.12256
Q92007	Aldolase A (Fragment) OS	aldolase	1	2	2	9	37.24	26.19	1	1	56.07	45.24	2	2	42	4.38112	7.34229
A0A1L1RN10	Actin, cytoplasmic 1 OS	ACTB	6	2	7	51	96.4407	36.91	5	7	171.726	39.6	6	11	149	16.5152	6.53662
Q05705	Beta-tropomyosin OS	BRT-2	8	6	12	31					67.7632	8.06	2	2	248	28.6545	4.67822
P14105	Myosin-9 OS	MYH9	8	79	94	539	659.405	12.76	26	35	1123.89	22.56	44	63	1959	226.363	5.56689
A0A1L1RYZ7	Tropomyosin alpha-1 chain OS	TPM1	10	1	12	30					31.63	4.1	1	1	244	28.2134	4.71631
P60706	Actin, cytoplasmic 1 OS	ACTB	26	4	13	133	231.55	33.33	10	14	469.587	33.87	10	26	375	41.7097	5.47803
P84229	Histone H3.2 OS	H3-I	8	4	4	6					51.2508	33.82	3	3	136	15.3785	11.2681
A0A1I7Q414	Actin, alpha skeletal muscle OS	ACTA1	21	4	11	95	190.834	17.11	6	10	339.466	22.46	7	17	374	41.5898	5.46533
P62801	Histone H4 OS	H4-I	3	3	3	9	50.77	9.71	1	1	46.8986	21.36	2	2	103	11.3604	11.356
A0A1D5P713	Uncharacterized protein OS	TPM4	7	3	10	30					31.63	7.91	2	2	253	29.3059	4.62744
A0A1D5NT47	Uncharacterized protein OS	TPM4	8	1	8	20					31.63	4.5	1	1	222	25.5928	4.69092
Q5ZKM2	Elongation factor 1-alpha OS	RCJMB04_10b5	23	10	10	28	49.67	4.55	2	2	142.767	27.06	9	9	462	50.1071	9.01221
A0A1L1RYE0	40S ribosomal protein S8 OS	RPS8	5	4	4	6					44.3	5.66	1	1	159	18.2728	9.80322
A0A1D5PC92	Histone H2B OS	HIST1H2B5L	7	3	3	7					81.86	20.63	2	2	126	13.9195	10.2427
F1NPA9	Uncharacterized protein OS	RPS3	8	7	7	19	38.35	7.41	2	2	51.4959	15.23	4	5	243	26.7024	9.65674
Q789A6	Nonmuscle myosin heavy chain OS	MYH10	12	44	59	200	266.075	5.67	11	11	393.745	11.49	24	27	1976	228.897	5.50342
Q5ZLG7	Uncharacterized protein OS	SLC25A6	12	2	8	19	49.7353	6.71	2	2	72.0347	13.42	4	4	298	32.7271	9.71533
A0A1D5PEE2	Glyceraldehyde-3-phosphate dehydrogenase OS	GAPDH	7	7	7	18	47.24	4.7	1	1	47.08	10.74	2	2	298	31.7193	8.38232
A0A1D5PNS5	Uncharacterized protein OS	MYL12B	6	4	4	9					0	5.23	1	1	172	19.8705	4.80518
F1NJ10	Uncharacterized protein OS	SLC25A5	4	1	7	18	29.8	3.69	1	1	55.57	10.4	3	3	298	32.8431	9.75928
P42558	GTP-binding nuclear protein Ran OS	RAN	4	4	4	10					48.95	18.06	3	3	216	24.4117	7.88428
A0A1L1RXF0	Uncharacterized protein OS	4	2	2	3	7					49	22.83	3	3	184	20.1805	7.34229
E1C459	Uncharacterized protein OS	MYO1D	3	22	22	70					284.088	9.94	11	14	1006	115.867	9.33447
F2Z4K7	40S ribosomal protein S3a OS	RPS3A	6	6	6	12					23.35	6.44	2	2	233	26.8122	9.87646
Q9DDH7	ATP synthase alpha subunit (Fragment) OS	ATP5A1	14	2	2	4					37.42	10.91	1	1	110	11.9436	9.92041
A0A1L1S0V3	Uncharacterized protein OS	RPS25	4	1	1	1					0	20	1	1	45	4.64356	9.81787
F1NWP3	Heat shock cognate 71 kDa protein OS	HSPA8	14	6	8	18					67.141	11.15	4	4	646	70.8272	5.51611
F1NG39	Unconventional myosin-Ic OS	MYO1C	5	1	21	73	76.8333	3.6	4	4	276.426	9.82	12	15	1028	118.803	9.15869
A0A1D5NWY3	Unconventional myosin-Ic OS	MYO1C	3	1	21	70	48.93	2.78	3	3	289.244	9.87	12	15	1044	120.436	9.21729
P02552	Tubulin alpha-1 chain (Fragment) OS	1	22	1	6	18	43.49	2.43	1	1	49.742	9.95	3	3	412	45.8716	5.08447
A0A1L1RYN8	Uncharacterized protein OS	HNRNPH3	2	5	5	16	48.2639	6.54	2	2	80.0404	11.21	3	4	321	34.6481	6.75635
P09244	Tubulin beta-7 chain OS	2	21	1	7	21	64.5333	4.95	2	3	83.767	12.39	5	7	444	49.639	4.89404
F1NYB1	Tubulin beta chain OS	TUBB4B	22	1	7	20	64.5333	4.94	2	3	83.767	9.66	4	6	445	49.843	4.85596
A0A1L1RRN7	Alpha-enolase OS	ENO1	18	4	4	5					0	6.45	1	1	341	37.0469	6.02393
A0A1I7Q3Y2	Receptor of-activated protein C kinase 1 OS	RACK1	7	3	3	4					38.38	17.03	3	3	276	30.5272	7.63525
A0A1L1RJP8	Tubulin alpha chain OS	TUBA4A	18	1	6	14					49.742	9.15	3	3	448	49.9384	5.05908
A0A1L1RZP1	Uncharacterized protein OS	RPS2	4	3	3	12	60.69	5.98	1	1	90.74	16.3	3	4	184	19.8566	10.1255
A0A1D5P5R0	Heat shock protein HSP 90-alpha OS	HSP90AA1	11	4	10	23	14.52	2.78	1	1	158.248	12.8	8	9	719	83.0101	5.12256
A0A1D5PNE4	60S ribosomal protein L7a OS	RPL7A	8	4	4	7					23.15	3.46	1	1	260	29.3115	10.4771
A0A1D5PHC5	Heat shock cognate protein HSP 90-beta OS	HSP90AB1	5	2	9	25	14.52	2.88	1	1	132.245	9.37	5	6	694	79.9688	5.33838
Q5ZM05	Uncharacterized protein (Fragment) OS	RCJMB04_3p21	9	1	3	5					28.98	4.12	1	1	194	22.0451	5.36377
A0A1D5P822	Uncharacterized protein OS	OCIAD1	2	1	1	1					0	15.45	1	1	246	27.3704	6.91748
A0A1D5P5A8	F-actin-capping protein subunit beta isoforms 1 and 2 OS	CAPZB	2	1	4	10	0	3.75	1	1	29.44	3.75	1	1	267	29.9891	8.01611
P09203	Tubulin beta-1 chain OS	2	16	1	6	19	64.5333	4.94	2	3	77.2421	9.66	4	5	445	49.8769	4.89404
A0A1L1RRT9	14-3-3 protein zeta OS	YWHAZ	6	2	3	9					45.4405	9.82	2	2	224	25.2825	4.80518
P14315	F-actin-capping protein subunit beta isoforms 1 and 2 OS	CAPZB	2	1	4	10	0	3.61	1	1	29.44	3.61	1	1	277	31.3448	5.59229
Q788R4	Histone H2A (Fragment) OS	3	17	1	1	3					57.3	14.29	1	1	63	6.72272	11.312
A0A1L1RT36	60S ribosomal protein L6 OS	RPL6	6	3	3	6					26.8	9.04	2	3	177	20.3615	10.7114
P01994	Hemoglobin subunit alpha-A OS	HBAA	8	3	3	6	34.39	14.08	3	3	48.78	4.93	1	2	142	15.4191	8.44092
Q5ZL72	60 kDa heat shock protein, mitochondrial OS	HSPD1	1	5	5	13	77.2431	7.5	3	3	47.5671	3.66	2	2	573	60.9344	5.87158
P17785	Annexin A2 OS	ANXA2	2	5	5	13	0	2.65	1	1	37.63	2.65	1	1	339	38.6159	7.32764
A0A1D5P1H7	Uncharacterized protein OS	TMCO1	2	1	1	1					0	13.46	1	1	104	11.4859	9.5835
A0A1L1RW84	Uncharacterized protein OS	ARF1	10	1	1	1					0	12.68	1	1	142	16.2816	9.5542
Q9W744	DEAD-box RNA helicase OS	DDX5	7	6	7	11	49.42	2.02	1	1	64.8544	8.91	5	5	595	66.6946	8.76318
F1NIX0	Ribosomal protein L8 OS	RPL8	4	2	2	2					40.89	12.06	2	2	257	28.0053	10.9604
Q5ZME1	Heterogeneous nuclear ribonucleoprotein A2/B1 OS	HNRNPA2B1	4	3	4	8					56.49	2.87	1	1	349	36.9624	8.646
F1NW43	Pyruvate kinase OS	PKM	3	5	5	11	21.86	2.08	1	1	43.46	3.96	2	2	530	57.8368	7.86963
A0A1D5PQ92	Uncharacterized protein OS	3	1	2	3	13	36.44	4.02	1	1	42.4683	7.59	2	2	224	25.6871	5.0083
A0A1D5P5G1	Uncharacterized protein OS	HNRNPA1	5	2	3	4					57.04	9.3	2	2	344	36.0232	9.48096
A0A1D5PP68	Uncharacterized protein OS	RPL18A	3	1	1	2					45.7	11.21	1	1	116	13.7262	11.1509
A0A1L1RRX1	40S ribosomal protein S6 OS	RPS6	6	2	2	9	71.8864	10.99	2	2	40.3	6.59	1	1	182	20.7963	10.4038
F1NMY1	14-3-3 protein gamma OS	YWHAG	7	1	3	5					28.98	3.24	1	1	247	28.2849	4.89404
A0A1D5P0J4	Uncharacterized protein OS	EVA1A	2	1	1	1					0	10.53	1	1	323	36.132	8.45557
A0A1D5NTG2	Uncharacterized protein OS	RBM14	2	5	5	12	56.9	1.2	1	1	70.2333	8.67	4	5	750	77.2595	9.51025
Q90WD0	Actin-related protein 3 OS	ACTR3	2	4	4	11					0	2.39	1	1	418	47.3911	5.88428
A0A146F0A0	Keratin, type II cytoskeletal cochleal OS	otokeratin	13	0	8	28	36.19	1.63	1	1	70.5582	6.5	4	4	492	53.7165	6.1001
E1BXF4	Uncharacterized protein OS	RCN1L	1	3	3	9					36.66	4	1	1	325	37.8502	4.67822
A0A1L1RUL6	Uncharacterized protein OS	PA2G4	2	1	1	1					22.15	10	1	1	210	23.8971	7.53271
P47836	40S ribosomal protein S4 OS	RPS4	9	3	3	6					34.41	3.42	1	1	263	29.5761	10.1548
A0A1D5PWK4	Leucine-rich repeat-containing protein 59 OS	LRRC59	4	3	3	4					70.2308	6.54	2	2	306	34.8786	9.31982
A0A1D5P7X5	Uncharacterized protein OS	C5H14orf166	4	2	2	3					31.48	9.44	2	2	180	20.0786	6.12549
Q5ZIH1	Uncharacterized protein OS	RCJMB04_26e18	2	1	2	7					52.63	9.34	2	2	257	29.3363	9.30518
Q5ZIM3	Uncharacterized protein OS	RCJMB04_25a7	2	1	1	2					35.67	9.17	1	1	120	14.0391	6.55127
A0A1L1RUP9	Uncharacterized protein OS	RPL3	6	2	2	4	68.9905	8.97	2	2	33.85	5.38	1	1	223	25.0685	9.99365
Q90593	Endoplasmic reticulum chaperone BiP OS	HSPA5	2	3	5	10					58.52	1.69	1	1	652	71.9743	5.22412
A0A1L1RJ11	14-3-3 protein epsilon OS	YWHAE	6	1	2	5					28.98	3.59	1	1	223	25.4267	4.79248
A0A1D5PNA3	Uncharacterized protein OS	LNPK	1	3	3	5					29.36	5.71	2	2	420	47.4182	5.36377
F1NV49	ATP-dependent RNA helicase DDX1 OS	DDX1	2	5	5	17	40.38	1.49	1	1	46.836	3.92	3	3	740	82.4749	7.1665
A0A1D5NYB2	Polyadenylate-binding protein OS	PABPC1	7	5	5	13					0	1.57	1	1	635	70.5039	9.49561
F7B5K7	Uncharacterized protein OS	HNRNPM	2	2	2	3					51.7	2.26	1	1	709	76.0264	8.80713
Q5F491	Uncharacterized protein OS	DDX3X	4	4	5	12	62.8925	3.53	2	2	91.5683	4.92	3	3	651	72.0046	6.99072
Q6PVZ2	Type I alpha-keratin 15 OS	2	10	2	4	7	36.73	2.09	1	1	35.76	2.09	1	1	431	48.0608	5.19873
A0A1D5PB50	Uncharacterized protein OS	LASP1	2	2	2	3	32.47	3.88	1	1	23.8	3.88	1	1	258	29.6172	8.30908
A0A1D5NUK6	Uncharacterized protein OS	MYO1B	5	9	9	24	33.89	1.58	2	2	57.9818	3.25	4	4	1078	124.889	9.20264
A0A1D5PU56	Uncharacterized protein OS	HNRNPH2	12	2	2	6	27.65	4.43	1	1	31.77	4.43	1	1	361	39.0575	7.66455
A0A1L1RV96	Uncharacterized protein OS	GNAI3	16	1	1	3					38.41	7.19	1	1	153	16.8366	6.20166
P09653	Tubulin beta-5 chain OS	3	4	1	3	6	42.45	2.24	1	1	43.4	2.24	1	1	446	49.9391	4.88135
A0A1D5PQR2	Uncharacterized protein OS	4	6	2	2	5					25.47	4.89	1	1	1841	193.843	6.44287
E1BTT8	L-lactate dehydrogenase OS	LDHA	3	2	2	5					40.75	3.31	1	1	332	36.4792	7.89893
A0A1D5PX37	Uncharacterized protein OS	CTTN	3	3	3	6					36.37	1.99	1	1	553	62.369	5.40186
Q6PVZ5	Type II alpha-keratin IIA OS	KRT5	12	2	6	21	80.7319	2.67	3	5	58.8106	4.01	3	3	599	62.4231	8.36768
A0A1L1RWD5	Ribosomal protein L15 OS	RPL15	3	1	1	4	39.73	6.72	1	1	0	6.72	1	1	134	15.5574	11.5903
Q90576	450 kDa protein (Fragment) OS	2	1	1	3	3					29.91	1.72	1	1	465	47.4017	5.75732
A0A1L1RWL5	Heterogeneous nuclear ribonucleoprotein D-like OS	HNRNPDL	2	1	2	7					50.37	3.7	1	1	270	30.1676	8.71924
A0A1D5P3K3	Uncharacterized protein OS	HNRNPA3	7	1	2	6					37.52	3.67	1	1	245	26.7092	8.49951
A0A1L1RK43	Uncharacterized protein OS	SQSTM1	4	2	2	3					41.52	3.19	1	1	251	28.2197	7.63525
F1NYI3	tRNA-splicing ligase RtcB homolog OS	RTCB	1	3	3	9					52.92	6.34	3	3	505	55.2068	7.23975
A0A1L1RWT1	Actin-related protein 2/3 complex subunit OS	ARPC1B	2	3	3	3					0	4.36	2	2	367	40.7213	8.104
A0A1L1RZ04	Uncharacterized protein OS	KRT6A	15	1	4	17	32.01	2.06	1	1	48.3583	4.8	3	3	521	56.8546	8.26514
A0A1L1RQC1	Uncharacterized protein OS	CTSZ	3	1	1	1	35.03	6.13	1	1					163	18.1255	5.51611
R9PXN1	Eukaryotic initiation factor 4A-II OS	EIF4A2	3	1	2	5					47.3	6.08	2	2	362	41.2332	5.64307
O57613	Paranemin OS	2	4	11	11	30	51.2	0.51	1	1	93.1032	0.97	2	3	1748	193.066	4.23389
A0A1D5NW11	Keratin, type I cytoskeletal 19 OS	KRT19	10	1	3	13	47.94	4.29	2	2	47.16	4.29	2	2	420	45.769	5.12256
A0A1D5PK69	60S acidic ribosomal protein P0 OS	RPLP0	2	2	2	5					38.58	2.6	1	1	269	29.2371	5.5415
F1NDN6	Uncharacterized protein OS	KRT12	4	3	5	19	51.97	1.57	1	1	88.88	3.73	2	2	509	53.6847	5.0083
Q5ZMG3	Uncharacterized protein (Fragment) OS	RCJMB04_2c6	6	1	1	1					35.41	5.7	1	1	228	24.3015	6.354
A0A1D5NX48	Uncharacterized protein OS	KRT17	10	1	3	10	36.73	1.93	1	1	35.76	1.93	1	1	466	50.7166	5.04639
A0A1D5PUL8	Dihydrolipoamide acetyltransferase component of pyruvate dehydrogenase complex OS	PDHX	2	3	3	7					33.36	1.99	1	1	502	53.1702	6.46826
A0A1D5PMQ5	Uncharacterized protein OS	KRTC42L	3	1	3	19	43.03	1.8	1	1	72.9167	4.01	2	3	499	53.9651	4.98291
A0A1D5P411	Uncharacterized protein OS	FUS	4	2	2	5					29.181	5.3	2	2	491	50.6479	9.45166
A0A1D5PZV6	Elongation factor 2 OS	EEF2	8	3	3	5	28.58	2.8	1	1	42.98	1.28	1	1	857	95.2409	6.7417
Q98TH5	Ribosomal protein S11 OS	cRPS11	1	1	1	1					31.01	5.06	1	1	158	18.3349	10.3013
A0A1L1RWK9	Uncharacterized protein OS	FXR1	5	1	1	2					48.77	5.02	1	1	319	35.2223	6.02393
A0A1D5PGL4	Uncharacterized protein OS	MYO18A	3	8	8	13					43.41	1.91	3	3	1829	206.255	6.52197
A0A1D5PVL9	Coronin OS	CORO2B	2	3	3	8					43.87	4.84	3	3	475	54.2639	8.17725
F1NN16	40S ribosomal protein S7 OS	RPS7	2	1	1	1					0	4.64	1	1	194	22.0983	10.0962
Q5ZJI7	Actin-related protein 2/3 complex subunit OS	ARPC1A	1	2	2	2					0	4.59	2	2	370	41.6628	8.30908
F1N8D4	Uncharacterized protein OS	FLNB	6	10	11	22	0	0.35	1	1	30.16	0.7	2	2	2555	273.787	5.66846
A0A1D5P7P7	Uncharacterized protein OS	SLC3A2	1	1	1	1					0	4.47	1	1	246	24.8575	7.38623
F1NZU2	Uncharacterized protein OS	SYNCRIP	9	2	2	4					26.8	2.68	1	1	448	49.6507	7.2251
O42254	Insulin-like growth factor 2 mRNA-binding protein 1 OS	IGF2BP1	2	3	3	3					0	1.22	1	1	576	63.2321	9.14404
Q98906	Microtubule-associated protein (Fragment) OS	MAP4	2	2	2	6	43.7	1.29	1	1	28.87	1.29	1	1	928	96.3883	5.77002
A0A1L1S093	Endoplasmin OS	HSP90B1	5	2	3	6					55.23	1.52	1	1	790	91.1571	5.05908
A0A146F010	Type II alpha-keratin IIB OS	KRT75	6	1	3	11	55.9411	2.8	2	3	48.3583	2.8	2	2	536	57.5687	5.96045
F1NLF2	KH domain-containing, RNA-binding, signal transduction-associated protein 1 OS	KHDRBS1	3	2	2	6					58.4403	3.93	2	2	433	46.4964	8.66064
Q90WF1	Filamin OS	2	5	6	9	13	59.15	1.15	2	2	61.9343	1.15	3	3	2610	272.78	6.354
Q6EE30	Eukaryotic translation elongation factor 1 OS	2	1	2	2	2					27.48	3.67	2	2	436	49.8098	6.55127
A0A1D5PE96	Uncharacterized protein OS	PLS3	2	2	2	3					0	3.66	2	2	628	70.8133	5.74463
F1P5K0	Uncharacterized protein OS	PTBP1	4	2	2	2	0	1.71	1	1	0	1.9	1	1	526	56.6793	9.31982
A0A1D5P1N6	Protein transport protein sec16 OS	SEC16A	2	5	5	8	32.81	1.51	2	2	42.65	0.5	1	1	2181	237.404	5.94775
P00565	Creatine kinase M-type OS	CKM	1	1	1	1					29.75	3.41	1	1	381	43.301	6.99072
A0A1D5PAM9	Uncharacterized protein OS	TIA1	5	1	1	3	56.14	3.3	1	1	46.55	3.3	1	1	333	36.8377	8.11865
Q5F426	Pyruvate dehydrogenase E1 component subunit alpha OS	PDHA1	2	1	1	1	40.92	3.24	1	1	35.84	3.26	1	1	399	44.4142	7.95752
A0A1I7Q443	Eukaryotic initiation factor 4A-III OS	EIF4A3	4	1	1	3					31.48	3.24	1	1	339	38.3366	7.31299
A0A1L1RJ18	Nucleophosmin OS	NPM1	3	1	1	3	0	2.45	1	1	0	3.18	1	1	283	31.3844	4.729
A0A1D5NZ30	Nucleolin OS	NCL	2	2	2	6	32.92	1.74	1	1	46.08	1.74	1	1	691	75.3543	4.91943
A0A1L1RN27	Uncharacterized protein OS	KRT75L4	2	1	3	20	80.0467	3.11	2	3	84.4091	2.93	2	3	547	61.3736	6.87354
A0A1L1RYB4	Uncharacterized protein OS	RPL4	13	1	1	1					45.56	3.03	1	1	231	25.9859	10.9751
E1C6N5	Acetyltransferase component of pyruvate dehydrogenase complex OS	DLAT	1	2	2	5					16.16	1.74	1	1	632	66.481	7.84033
A0A1D5PTF4	Uncharacterized protein OS	LIMA1	1	2	2	2					0	0.92	1	1	764	85.0621	5.94775
A0A1D5P0X3	Tudor-interacting repair regulator protein OS	NUDT16L1	3	1	1	1					0	3	1	1	233	24.0283	6.01123
Q9DEF6	2',5'-oligo adenylate synthetase A OS	OAS*A	1	1	1	1					0	2.77	1	1	506	57.4408	8.47021
E1C8E4	Uncharacterized protein OS	KRT9L	2	1	2	5	0	1.52	1	1	22.71	1.52	1	1	593	62.3314	5.5415
Q9YHD2	Nuclear calmodulin-binding protein (Fragment) OS	URP	1	2	2	4					49.98	2.64	2	2	757	84.1273	4.71631
P48463	Serine/threonine-protein phosphatase 2A catalytic subunit alpha isoform OS	PPP2CA	2	1	1	2					42.63	2.59	1	1	309	35.5403	5.42725
A0A1D5P526	Uncharacterized protein OS	LOC107049543	1	1	1	1					28.38	2.59	1	1	309	32.8383	5.52881
A0A1D5PZG6	Uncharacterized protein OS	AKAP8L	1	1	1	1					0	2.55	1	1	707	80.3616	4.71631
A0A1D5PAB0	Unconventional myosin-Va OS	MYO5A	5	4	4	5					55.26	0.72	1	1	1797	208.992	8.52881
A0A1D5PVA4	Uncharacterized protein OS	ATAD3A	2	2	2	2					26.72	1.16	1	1	604	67.1779	9.36377
F1P4H0	Uncharacterized protein OS	ZNF839	1	1	1	1					0	2.24	1	1	804	88.0262	5.79541
A0A1D5PQ16	Unconventional myosin-VI OS	MYO6	5	3	3	4					55.26	2.22	3	3	1262	145.961	8.60205
A0A1D5P0U5	Uncharacterized protein OS	CALR	2	1	1	1					53.22	2.04	1	1	343	38.8746	4.58936
Q5ZMG9	T-complex 1 OS	TCP1	1	1	1	1					0	1.79	1	1	558	60.4286	5.88428
A0A1D5PKC8	Uncharacterized protein OS	MSN	2	1	1	1					0	1.72	1	1	580	68.3281	6.3667
A0A1D5NTG1	Peroxisomal targeting signal 1 receptor OS	PEX5	3	1	1	2					28.87	1.48	1	1	540	60.4363	4.57666
A0A1D5P8V6	Uncharacterized protein OS	UBAP2L	4	1	1	1					38.09	1.39	1	1	1079	113.342	6.88818
F1P3U1	MICOS complex subunit MIC60 OS	IMMT	2	1	1	1					58.44	1.27	1	1	711	79.175	6.01123
A0A1D5PIZ8	Uncharacterized protein OS	IQGAP3	1	2	2	5					0	0.66	1	1	1658	189.507	6.44287
R4GJW7	Uncharacterized protein OS	CSF2RB	1	1	1	1					0	1.18	1	1	678	76.7353	6.45557
F1NWX6	Plasminogen OS	PLG	1	1	1	2					31.76	0.87	1	1	802	90.7055	7.6499
A0A1D5PJM8	Uncharacterized protein OS	MCF2L2	3	1	1	1	49.56	0.68	1	1					1170	132.856	6.48096
A0A1D5PE05	Uncharacterized protein OS	HECTD4	1	1	1	1					0	0.54	1	1	4418	484.866	6.12549
B5AHE5	Cat eye syndrome chromosome region candidate 2 OS	CECR2	3	1	1	2					45.7	0.48	1	1	1473	162.205	7.12256
E1C245	Uncharacterized protein OS	MACF1	5	1	1	1					0	0.13	1	1	5265	598.251	5.38916

## Sheet: NP
Accession	Description			Σ# Unique Peptides	Σ# Peptides	Σ# PSMs	Score Empty vector	Coverage Empty vector	# PeptidesEmpty vector	# PSM Empty vector	Score NP	Coverage NP	# Peptides NP	# PSM NP	# AAs	MW [kDa]	calc. pI
RPS3	F1NPA9	Uncharacterized protein OS	RPS3	19	19	156	386.583	55.56	13	22	348.987	67.08	15	21	243	26.7024	9.65674
ACTB	A0A1L1RN10	Actin, cytoplasmic 1 OS	ACTB	1	9	137	463.047	53.02	6	19	581.612	41.61	5	24	149	16.5152	6.53662
RPS2	A0A1L1RRG7	Ribosomal protein S2 OS	RPS2	2	6	67	389.292	54.43	4	14	163.979	44.3	4	5	79	8.69823	8.00146
ACTC2L	A0A1D5PSY6	Uncharacterized protein OS	ACTC2L	1	7	102	348.377	48.6	4	14	431.892	57.01	5	17	107	11.987	7.86963
VIM	F1NJ08	Vimentin OS	VIM	35	41	393	491.619	50.43	22	29	2380.74	66.52	39	106	460	53.1827	5.21143
MYL6	A0A1D5PEM4	Myosin light polypeptide 6 OS	MYL6	1	9	97	287.974	43.71	6	16	465.979	66.23	8	25	151	16.9591	4.52588
MYL6	A0A1L1RLN6	Myosin light polypeptide 6 OS	MYL6	1	9	98	287.974	43.71	6	16	511.107	66.23	8	25	151	16.9581	4.64014
ACTB	P60706	Actin, cytoplasmic 1 OS	ACTB	5	20	366	832.714	42.93	13	44	1536.47	56	16	74	375	41.7097	5.47803
RPL30	P67883	60S ribosomal protein L30 OS	RPL30	7	7	21	63.3926	24.35	2	2	46.78	13.91	1	1	115	12.8058	9.62744
MYH9	P14105	Myosin-9 OS	MYH9	133	151	1365	2931.04	46.35	85	154	8560.87	59.57	133	356	1959	226.363	5.56689
RPL23	E1BY89	Uncharacterized protein OS	RPL23	7	7	73	117.719	42.14	5	7	159.268	50.71	5	8	140	14.8561	10.5063
Bact	G8HUH5	Beta-actin (Fragment) OS	Bact	1	5	38	51.2982	12.09	1	2	215.34	42.86	4	8	91	10.5083	6.13818
1	P02612	Myosin regulatory light chain 2, smooth muscle major isoform OS	1	5	9	70	153.151	34.3	5	9	479.191	58.72	8	18	172	19.8324	4.91943
MYL12B	A0A1D5PNS5	Uncharacterized protein OS	MYL12B	5	9	133	457.578	62.21	9	19	777.266	62.21	9	32	172	19.8705	4.80518
RPS4	P47836	40S ribosomal protein S4 OS	RPS4	18	18	144	476.368	43.35	10	25	301.354	42.97	12	16	263	29.5761	10.1548
RPS14	A0A1D5PK33	Uncharacterized protein OS	RPS14	5	5	35	46.1074	42.39	3	3	117.794	33.7	3	4	92	9.89134	11.3413
CALM1	A0A1D5PLD6	Uncharacterized protein OS	CALM1	9	9	32	93.6268	28.37	5	6	170.994	54.61	7	8	141	15.9825	4.41162
TPM1	A0A1L1RU52	Tropomyosin alpha-1 chain OS	TPM1	1	13	61	93.4131	28.48	5	6	259.329	58.86	11	19	158	18.6495	4.76709
RPS3A	A0A1D5PY92	40S ribosomal protein S3a OS	RPS3A	16	16	112	218.248	37.5	8	13	261.03	44.32	10	13	264	29.8477	9.71533
RPS16	R4GGJ0	Ribosomal protein S16 OS	RPS16	12	12	53	171.103	23.29	4	6	101.317	39.04	7	7	146	16.4031	10.2134
3	A0A182C6I3	W-linked ribosomal protein L17 OS	3	11	11	56					117.163	35.87	6	7	184	21.3834	10.1841
cRPS11	Q98TH5	Ribosomal protein S11 OS	cRPS11	12	12	102	404.787	51.27	9	16	171.049	50.63	8	11	158	18.3349	10.3013
RPL32	A0A1L1RQW8	Uncharacterized protein OS	RPL32	5	5	27	177.412	24.69	2	6	117.564	37.04	3	4	81	9.21984	9.92041
ASF1A	F1NQL4	Uncharacterized protein OS	ASF1A	6	6	14	31.97	20.34	2	2	46.3854	20.9	3	3	177	19.8407	4.57666
RPL27	A0A1L1RTZ2	60S ribosomal protein L27 OS	RPL27	6	6	19	81.1496	22.86	3	4	39.2	8.57	1	1	105	11.7905	10.2866
3	Q92064	Histone H2A (Fragment) OS	3	1	4	21	259.987	39.58	2	5	27.21	30.21	1	1	96	10.6178	10.7261
2	Q9PSS9	Gallus Gallus mRNA encoding a tropomyosin (probably non-muscle), homologous to a human heat stable cytoskeletal protein having an apparent molecular weight of 36000 Dalton (hscp 36) (Fragment) OS	2	2	4	9					78.4714	28.21	2	2	78	8.90355	4.41162
DNAJC9	E1C8S9	Uncharacterized protein OS	DNAJC9	12	12	43	203.446	39.62	8	8	307.521	47.69	10	11	260	29.8262	6.25244
3	Q90740	Alpha-tropomyosin OS	3	3	18	91	139.876	24.03	7	8	351.39	49.47	15	24	283	32.8108	4.79248
4	A0A1D5P7E4	DEAD-box helicase 41 OS	4	35	35	177					461.532	34.52	21	24	617	69.1807	7.45947
TPM3	A0A1D5P2B9	Uncharacterized protein OS	TPM3	3	18	106	138.915	26.61	7	8	418.62	48.79	15	27	248	28.8377	4.75439
RPL23A	E1BS06	Uncharacterized protein OS	RPL23A	13	13	121	839.424	42.58	8	31	575.788	50.97	11	23	155	17.6451	10.4478
MYH10	Q789A6	Nonmuscle myosin heavy chain OS	MYH10	80	98	503	816.865	23.18	38	56	3368.74	42.71	78	128	1976	228.897	5.50342
TPM1	Q8AWI4	Alpha-tropomyosin 2 OS	TPM1	2	18	83	127.92	30.28	9	10	279.915	42.96	14	22	284	32.7907	4.69092
3	Q788R3	Histone H2A (Fragment) OS	3	1	4	20	96.8433	8.82	1	2	68.23	28.43	1	1	102	11.1252	11.0044
H4-I	P62801	Histone H4 OS	H4-I	5	5	51	219.531	38.83	4	10	214.267	50.49	5	7	103	11.3604	11.356
RPLP2	A0A1D5PMT8	Ribosomal protein lateral stalk subunit P2 OS	RPLP2	3	3	3					47.5	11.3	1	1	115	11.8349	4.48779
RPL28	A0A1L1RLQ7	Uncharacterized protein OS	RPL28	8	8	41	109.594	32.54	5	6	107.357	37.3	5	6	126	14.288	12.0591
RPL37A	A0A1L1RYS9	60S ribosomal protein L37a OS	RPL37A	5	5	32	67.9829	31.94	3	3	55.8014	23.61	3	4	72	8.02924	10.3013
RPS2	E1C4M0	Uncharacterized protein OS	RPS2	11	15	133	532.144	42.31	13	26	249.224	30.07	9	12	286	30.6544	10.2427
ACTC1	P68034	Actin, alpha cardiac muscle 1 OS	ACTC1	1	15	272	423.586	35.54	11	31	1054.11	44.3	13	59	377	41.9919	5.38916
RPS23	F1NDC2	Uncharacterized protein OS	RPS23	7	7	79	331.825	48.25	6	18	203.429	41.26	6	9	143	15.7977	10.4917
TPM1	A0A1D5P342	Tropomyosin alpha-1 chain OS	TPM1	2	16	85	165.225	37.9	10	11	338.411	42.74	13	21	248	28.6986	4.71631
ACTG2	P63270	Actin, gamma-enteric smooth muscle OS	ACTG2	1	14	256	396.671	32.18	10	30	1047.06	41.49	12	58	376	41.8498	5.47803
RPS27A	P79781	Ubiquitin-40S ribosomal protein S27a OS	RPS27A	6	7	32	21.72	12.18	1	1	85.8817	36.54	4	5	156	17.9675	9.64209
RPL27A	A0A1D5PSU0	Uncharacterized protein OS	RPL27A	7	7	74	182.366	27.03	4	10	50.5408	14.19	2	4	148	16.7981	10.8579
BRT-2	Q05705	Beta-tropomyosin OS	BRT-2	7	14	64	96.3737	29.03	7	7	278.537	44.35	12	17	248	28.6545	4.67822
RPL38	E1BU66	Uncharacterized protein OS	RPL38	4	4	30	76.5933	45.71	3	3	90.95	31.43	2	3	70	8.21273	10.0962
POLDIP3	Q5F4B6	DNA polymerase delta interacting protein 3 OS	POLDIP3	15	15	39					36.48	6.46	2	2	418	45.8864	9.93506
TMOD3	Q5ZLY3	Tropomodulin 3 OS	TMOD3	15	15	46	89.34	16.48	5	6	297.11	40.63	13	14	352	39.3415	5.21143
RPS28	F1NTT2	Uncharacterized protein OS	RPS28	3	3	16	63.8881	30.43	2	2	87.73	33.33	2	2	69	7.8362	10.6968
RPL10L1	A0A1D5PD44	Uncharacterized protein OS	RPL10L1	2	9	69	175.657	29.88	4	5	296.371	29.27	4	7	164	18.4907	10.1841
RPS8	F1NB02	40S ribosomal protein S8 OS	RPS8	10	10	58	139.979	44.93	8	10	136.839	28.99	5	5	207	24.0391	10.3159
RPL24	E1C8F7	Uncharacterized protein OS	RPL24	10	10	64	156.62	29.94	5	8	225.36	34.39	6	8	157	17.78	11.2534
TPM4	A0A1D5P713	Uncharacterized protein OS	TPM4	2	14	62	93.6208	24.51	6	6	218.568	37.15	10	15	253	29.3059	4.62744
RPS10	A0A1D5PHN5	Uncharacterized protein OS	RPS10	6	6	29	43.1332	22.3	3	3	47.99	11.51	2	3	139	15.9624	10.1255
RPL22	Q98TF8	60S ribosomal protein L22 OS	RPL22	4	4	13	74.4359	18.75	2	2	62	18.75	2	2	128	14.7197	9.18799
H2AFV	A0A1D5NWQ8	Histone H2A OS	H2AFV	2	4	18	121.262	29.92	2	4	30.6	22.83	1	1	127	13.3695	10.5796
RPL35	Q98TF7	60S ribosomal protein L35 OS	RPL35	8	9	37	71.3302	15.45	3	3	194.354	34.15	5	9	123	14.5426	11.0483
NOP16	E1C6R6	Uncharacterized protein OS	NOP16	9	9	39	42.9367	16.67	4	4	42.7321	12.78	3	3	180	21.314	9.75928
RPL9	A0A1D5NVI1	Ribosomal protein L9 OS	RPL9	6	6	47	180.827	36.46	4	5	118.937	31.25	3	4	192	21.8218	10.0815
CAPZB	A0A1D5P5A8	F-actin-capping protein subunit beta isoforms 1 and 2 OS	CAPZB	1	11	41	59.3635	23.6	6	6	169.99	31.84	7	9	267	29.9891	8.01611
RPS19	A0A1D5PDV6	Uncharacterized protein OS	RPS19	6	6	31	125.156	22.46	3	4	89.4765	20.29	3	3	138	15.3712	10.3159
H2A2BL	R4GJP9	Histone H2A OS	H2A2BL	1	4	20	138.554	30.16	2	3	137.36	23.02	1	2	126	13.4986	11.0483
HSPA8	F1NWP3	Heat shock cognate 71 kDa protein OS	HSPA8	11	20	70	176.778	11.61	5	5	219.256	14.24	8	8	646	70.8272	5.51611
RPL10	Q08200	60S ribosomal protein L10 (Fragment) OS	RPL10	1	8	49	96.0189	14.76	3	3	167.107	14.29	3	5	210	23.9715	10.1255
HIST1H2B5L	A0A1D5PC92	Histone H2B OS	HIST1H2B5L	5	5	25	261.559	33.33	4	7	70.8751	21.43	3	3	126	13.9195	10.2427
H3-I	P84229	Histone H3.2 OS	H3-I	4	4	7	90.86	23.53	1	1	41.37	5.15	1	1	136	15.3785	11.2681
CAPZB	P14315	F-actin-capping protein subunit beta isoforms 1 and 2 OS	CAPZB	1	11	38	58.6131	19.86	5	5	169.99	30.69	7	9	277	31.3448	5.59229
CNBP	A0A1D6UPT3	Cellular nucleic acid-binding protein OS	CNBP	5	5	15					70.86	6.82	1	1	132	14.5743	6.59521
RPS17	P08636	40S ribosomal protein S17 OS	RPS17	6	6	36	94.9095	31.85	3	5	125.1	31.85	3	4	135	15.5284	9.84717
DSTN	Z4YJB8	Destrin OS	DSTN	6	6	20	34.32	14.55	2	2					165	18.5195	7.91357
RPS27	A0A1D5NZ06	40S ribosomal protein S27 OS	RPS27	4	4	22	51.1135	22.62	2	2	0	13.1	1	2	84	9.45484	9.45166
MYO1C	A0A1D5NWY3	Unconventional myosin-Ic OS	MYO1C	37	38	124	181.452	13.51	13	13	600.914	27.39	24	27	1044	120.436	9.21729
RPS15A	A0A1L1RU99	Uncharacterized protein OS	RPS15A	4	4	20	73.8173	32	3	3	44.8881	23	2	2	100	11.4702	10.1548
RPL18A	F1NPD3	60S ribosomal protein L18a OS	RPL18A	7	7	33	40.54	14.77	3	3	74.4	16.48	3	3	176	20.797	10.8286
TPM3	A0A1D5P9B0	Uncharacterized protein OS	TPM3	3	16	95	121.079	22.3	7	8	393.445	38.18	14	23	296	34.3245	4.90674
TPM4	F1NK75	Uncharacterized protein OS	TPM4	1	14	59	93.6208	25	7	7	175.819	27.82	9	13	284	32.7656	4.729
RPS13	A0A1L1RXU9	40S ribosomal protein S13 OS	RPS13	5	5	31	137.362	32.86	4	5	108.804	32.86	4	4	140	16.0541	10.814
PRDX1	P0CB50	Peroxiredoxin-1 OS	PRDX1	7	7	29					80.6575	23.12	4	4	199	22.3005	8.104
GAPDH	P00356	Glyceraldehyde-3-phosphate dehydrogenase OS	GAPDH	10	10	38	62.335	11.41	3	3	85.3779	19.52	5	6	333	35.6813	8.54346
RPL19	A0A1L1S086	Ribosomal protein L19 OS	RPL19	7	8	43	124.898	22.68	4	4	218.26	28.87	6	8	194	23.1801	11.356
DYNLL2	F1NRI4	Dynein light chain OS	DYNLL2	1	2	4					42.53	12.36	1	1	89	10.3431	7.37158
DYL1	Q5F412	Dynein light chain OS	DYL1	1	2	5					81.24	37.08	2	2	89	10.3271	7.44482
2	Q6EE59	Ribosomal protein L4 (Fragment) OS	2	10	10	22	52.7345	6.07	2	2					280	31.7541	10.9751
RPS20	F1NH93	Uncharacterized protein OS	RPS20	5	5	44	118.31	19.33	2	8	119.327	19.33	2	4	119	13.3653	9.93506
4	A0A1L1RU00	Uncharacterized protein OS	4	12	12	25					58.6619	9.9	4	4	394	45.5387	8.98291
RPS25	F1NU56	Ribosomal protein S25 OS	RPS25	6	6	45	327.69	30.4	5	13	113.49	16.8	3	4	125	13.7037	10.1108
SLC25A5	F1NJ10	Uncharacterized protein OS	SLC25A5	3	11	42	56.8761	10.4	4	4	47.26	6.71	2	2	298	32.8431	9.75928
RPL34	A0A1D5NTR6	Ribosomal protein L34 OS	RPL34	5	5	25	36.79	7.69	1	1	81.9918	29.91	4	4	117	13.2975	11.4731
RCJMB04_5f9	Q5ZLP3	Uncharacterized protein (Fragment) OS	RCJMB04_5f9	4	5	12					57.24	14.07	2	2	199	22.9413	5.79541
RPL13	P41125	60S ribosomal protein L13 OS	RPL13	8	8	43	155.39	23.7	5	6	179.753	28.91	6	7	211	24.3806	11.7515
RPS15	A0A1L1RWT6	40S ribosomal protein S15 OS	RPS15	4	4	50	122.051	34.82	4	12	38.37	28.57	3	6	112	12.9821	10.8872
ATP6V0E1	F2Z4K6	Ribosomal protein L26 OS	ATP6V0E1	7	7	33	83.2568	16.55	4	4	82.56	17.93	4	5	145	17.2475	10.5503
ACTBL2L	A0A1D5NV17	Uncharacterized protein OS	ACTBL2L	1	11	243	381.801	24.67	8	28	1016.91	34.48	11	55	377	41.9867	5.31299
RPL36	Q98TF6	60S ribosomal protein L36 OS	RPL36	4	4	18					27.9	8.57	1	1	105	12.2879	11.3413
GNL3	F1NLK0	Uncharacterized protein OS	GNL3	18	18	72	162.673	14.08	7	7	92.6354	7.22	3	3	568	63.9442	9.11475
RPL12	E1BTG1	Uncharacterized protein OS	RPL12	4	4	8					25.9	9.09	1	1	165	17.7265	9.42236
ERH	A0A1L1RZP8	Uncharacterized protein OS	ERH	2	2	4	0	9.86	1	1	40.45	23.94	1	1	71	8.19787	4.70361
CNN3	A0A1D5PXR3	Calponin OS	CNN3	7	8	20					117.21	17.19	4	5	285	31.5285	7.21045
SLC25A6	Q5ZLG7	Uncharacterized protein OS	SLC25A6	2	10	39	63.8371	8.05	3	3	56.8482	11.41	3	3	298	32.7271	9.71533
SUB1	Q5ZK63	Activated RNA polymerase II transcriptional coactivator p15 OS	SUB1	4	4	12					72	15.87	2	2	126	14.2283	9.56885
HSP70	Q7SX63	Heat shock protein 70 OS	HSP70	7	16	45	119.742	10.09	4	4	101.859	9.31	5	5	634	69.8698	5.85889
LOC107056629	A0A1D5PKU1	Uncharacterized protein OS	LOC107056629	0	4	25	64.3007	25.17	3	3	62.0706	27.15	3	3	151	16.6304	5.75732
TUBA1A1	A0A1D5P6L2	Tubulin alpha chain OS	TUBA1A1	2	12	50	73.0641	12.77	4	4	133.815	21.04	7	7	423	47.2093	5.30029
NIFK	F1NT45	Nucleolar protein interacting with the FHA domain of MKI67 OS	NIFK	7	7	12	21.71	8.66	2	2					277	31.397	10.3306
RCJMB04_6j9	Q5ZLE1	Uncharacterized protein OS	RCJMB04_6j9	6	6	23	39.44	5.31	1	1	35.56	5.31	1	1	226	25.5473	9.74463
RPL35A	A0A1D5NYM9	Uncharacterized protein OS	RPL35A	4	4	16	50.1533	19.63	2	3	0	11.21	1	1	107	12.2006	11.0483
ZC2HC1A	A0A1D5PFA1	Uncharacterized protein OS	ZC2HC1A	11	11	26	36.57	2.1	1	1	40.3289	4.2	2	2	381	41.6834	10.0962
SERBP1	F1NYE5	Uncharacterized protein OS	SERBP1	11	11	29	117.061	11.08	4	4	72.97	11.08	4	5	424	45.4504	8.1333
RPL21	R4GIQ2	Ribosomal protein L21 OS	RPL21	6	6	55	45.5272	16.25	2	4	126.518	21.25	4	7	160	18.5651	10.4917
3	P09653	Tubulin beta-5 chain OS	3	4	10	24					51.3738	6.5	2	2	446	49.9391	4.88135
4	A0A1L1S0I0	Uncharacterized protein OS	4	6	6	26	93.0974	20.29	3	3	30.95	4.35	1	1	276	30.6009	9.48096
2	Q9PTD6	Ribosomal protein S6 (Fragment) OS	2	10	10	94	396.514	26.32	7	17	245.785	26.32	6	8	247	28.4058	10.8286
MYO1D	E1C459	Uncharacterized protein OS	MYO1D	30	31	69	188.612	8.85	9	10	393.965	19.18	19	20	1006	115.867	9.33447
YBX1	A0A1L1RIP6	Nuclease-sensitive element-binding protein 1 OS	YBX1	4	4	7					36.11	8.64	1	1	220	25.7927	10.272
PPIA	D0EKR3	Peptidyl-prolyl cis-trans isomerase OS	PPIA	5	5	15	0	4.24	1	1					165	17.7987	8.08936
2	P09244	Tubulin beta-7 chain OS	2	2	11	48	57.83	8.11	3	3	150.251	14.19	5	5	444	49.639	4.89404
2	P09203	Tubulin beta-1 chain OS	2	2	11	48	57.83	8.09	3	3	135.456	14.16	5	5	445	49.8769	4.89404
TUBB4B	F1NYB1	Tubulin beta chain OS	TUBB4B	1	11	49	57.83	8.09	3	3	114.766	11.46	4	4	445	49.843	4.85596
RPS24	A0A1L1RT65	40S ribosomal protein S24 OS	RPS24	3	4	53	201.315	25.38	3	13	193.425	20	2	7	130	15.0592	10.8872
RPL14	Q98TF9	Ribosomal protein L14 (Fragment) OS	RPL14	4	4	16	32.04	8.4	1	1	85.19	16.79	2	2	131	15.4684	10.5503
YWHAQ	A0A1D5PIL5	14-3-3 protein theta OS	YWHAQ	7	7	14					96.55	18.22	4	4	236	27.1876	5.33838
RBM25	E1BSR5	Uncharacterized protein OS	RBM25	21	21	72	95.4303	5.75	4	4	220.794	19.95	13	14	817	96.8205	6.02393
RPL36A	F1NIK4	Uncharacterized protein OS	RPL36A	6	6	41	138.328	26.42	5	6	54.49	16.98	3	4	106	12.4088	10.6821
RPL7A	A0A1D5PNE4	60S ribosomal protein L7a OS	RPL7A	7	7	22	47.9	16.92	4	4	33.83	5	1	1	260	29.3115	10.4771
VDAC2	A0A1L1RVM8	Uncharacterized protein OS	VDAC2	6	6	12					87.997	17.45	4	5	275	29.3488	8.54346
ARGLU1	Q5ZL35	Arginine and glutamate-rich protein 1 OS	ARGLU1	13	13	32	78.5761	8.7	3	3	88.8508	8.7	3	3	276	33.5239	10.3159
RPL3	Q5ZJZ2	Ribosomal protein L3 OS	RPL3	10	10	38	89.4172	9.68	4	4	124.94	7.69	2	3	403	46.0567	10.1987
2	A1KXL9	Kinesin-like protein OS	2	1	16	34	34.69	1.39	1	1					647	71.7313	9.12939
GAR1	E1C818	H/ACA ribonucleoprotein complex subunit OS	GAR1	5	5	14					46.69	10.48	2	2	210	21.5047	11.0044
RPS26	Q5ZM66	40S ribosomal protein S26 OS	RPS26	3	3	17	47.25	20.87	2	2	115.37	20.87	2	3	115	13.0231	11.0044
RPS29	E1C3G8	Uncharacterized protein OS	RPS29	2	2	11					40.27	26.79	2	2	56	6.6723	10.1255
KIFC1L	A0A1D5P184	Kinesin-like protein OS	KIFC1L	1	16	35	34.69	1.34	1	1					671	74.4859	9.68604
RPS24	A0A1L1RXJ8	Uncharacterized protein OS	RPS24	1	2	4					0	15.79	1	1	57	6.72376	10.7847
ALYREF	E1C2L5	Uncharacterized protein OS	ALYREF	5	5	45	217.749	18.04	4	11	213.369	23.53	4	6	255	26.6795	11.1509
RAN	A0A1I7Q3Y7	GTP-binding nuclear protein Ran OS	RAN	5	5	8	30.21	5.37	1	1					205	23.2281	7.88428
RPL11	A0A1D5P3B1	Uncharacterized protein OS	RPL11	5	5	34	87.0237	17.42	3	4	36.07	9.55	2	2	178	20.2207	9.68604
HSPA5	Q90593	Endoplasmic reticulum chaperone BiP OS	HSPA5	12	14	37	131.116	10.12	6	6	197.086	13.96	8	8	652	71.9743	5.22412
TUBA4A	A0A1L1RJP8	Tubulin alpha chain OS	TUBA4A	1	10	32	49.0131	4.02	2	2	54.16	7.81	3	3	448	49.9384	5.05908
TUBA4B	F1NW97	Tubulin alpha chain OS	TUBA4B	1	10	38	83.4046	13.62	5	5	91.5921	14.73	5	5	448	49.9624	5.05908
CAPZA2	P28497	F-actin-capping protein subunit alpha-2 OS	CAPZA2	4	5	11					26.52	3.5	1	1	286	32.8245	5.8208
ACTR3	Q90WD0	Actin-related protein 3 OS	ACTR3	8	8	17	42.15	2.39	1	1	128.67	20.57	6	6	418	47.3911	5.88428
EFHD1	Q49B65	EF hand-containing protein 1 OS	EFHD1	5	5	6					76.9209	13.03	3	3	238	26.9096	5.10986
RPS5	A0A1L1RJ87	Uncharacterized protein OS	RPS5	5	5	19	56.0971	19.37	4	5					191	20.5534	9.67139
DDX3X	Q5F491	Uncharacterized protein OS	DDX3X	14	15	26					29.79	1.69	1	1	651	72.0046	6.99072
ARF1	F1NN08	Uncharacterized protein OS	ARF1	4	4	7	28.46	6.08	1	1	49.65	6.08	1	1	181	20.6837	6.80029
LUC7L3	F1NXR8	Uncharacterized protein OS	LUC7L3	10	10	11					51.91	1.62	1	1	432	51.4091	9.77393
RPS7	F1NN16	40S ribosomal protein S7 OS	RPS7	4	4	8	45.88	4.64	1	1	29.71	4.12	1	1	194	22.0983	10.0962
IMP4	A0A1L1S024	Uncharacterized protein OS	IMP4	4	4	7					41.52	4.88	1	1	205	22.6773	10.6968
NHP2	A0A1D5P1P9	Uncharacterized protein OS	NHP2	3	3	5	49.58	16.89	2	2					148	16.6407	8.06006
RBM39	E1BRU3	Uncharacterized protein OS	RBM39	7	7	25	32.6	1.92	1	1	170.724	14.25	4	5	365	39.6331	6.55127
KRT17	A0A1L1RYA4	Uncharacterized protein OS	KRT17	3	8	38	85.5392	9.73	3	5	65.0669	6.61	2	3	257	29.9184	5.32568
2	Q90885	Leucine zipper protein OS	2	6	6	13	27.1	5.37	2	2	35.6737	7.63	2	2	354	40.4079	5.47803
HISTH1	F1NPJ2	Uncharacterized protein OS	HISTH1	2	5	29	211.187	18.35	4	9	63.82	9.63	2	2	218	21.9001	11.0337
HIST1H111R	F1NME1	Uncharacterized protein OS	HIST1H111R	2	5	34	206.31	18.26	4	9	56.9207	13.7	3	3	219	21.8181	11.019
PUF60	A0A1D5P8B9	Uncharacterized protein OS	PUF60	9	9	15					42.73	5.45	2	2	514	55.5454	5.33838
LMNA	P13648	Lamin-A OS	LMNA	14	14	22					0	1.98	1	1	657	73.1204	6.94678
HNRNPU	F1NSP8	Uncharacterized protein OS	HNRNPU	19	19	77	204.715	14.73	12	12	251.427	15.8	10	12	842	91.5534	5.93506
RPL31	A0A1L1RT94	Uncharacterized protein OS	RPL31	3	3	14	31.02	14.16	2	2	39.17	15.04	2	2	113	12.917	10.2134
RCJMB04_10b5	Q5ZKM2	Elongation factor 1-alpha OS	RCJMB04_10b5	8	10	44	64.8586	8.87	4	4	91.4378	8.23	4	5	462	50.1071	9.01221
PABPC1	A0A1D5NYB2	Polyadenylate-binding protein OS	PABPC1	14	14	35					208.158	20.16	13	13	635	70.5039	9.49561
CSRP1	P67966	Cysteine and glycine-rich protein 1 OS	CSRP1	3	3	4					26.7	5.21	1	1	192	20.3716	8.57275
RPL8	F1NIX0	Ribosomal protein L8 OS	RPL8	6	6	14	0	6.23	1	1	22.24	11.67	3	3	257	28.0053	10.9604
TOP1	R4GM79	Uncharacterized protein OS	TOP1	16	16	30	0	1.06	1	1	39.31	1.19	1	1	756	89.6384	9.40771
SSBP1	E1BTE0	Uncharacterized protein OS	SSBP1	3	3	8					57.3216	21.48	3	3	149	17.2219	9.45166
ANXA2	P17785	Annexin A2 OS	ANXA2	6	6	18					59.5833	9.44	3	3	339	38.6159	7.32764
LSM14A	Q5ZL27	LSM14A, mRNA processing body assembly factor OS	LSM14A	8	8	45	74.7894	7.38	3	3	129.467	15.84	7	7	461	50.279	9.53955
otokeratin	A0A146F0A0	Keratin, type II cytoskeletal cochleal OS	otokeratin	2	15	106	300.772	18.5	11	19	222.636	16.46	10	16	492	53.7165	6.1001
CLK4	E1C4D8	Uncharacterized protein OS	CLK4	6	7	15									428	50.8751	8.70459
2	O57613	Paranemin OS	2	25	25	63					412.475	17.05	20	22	1748	193.066	4.23389
CHTOP	A0A1D5P5J0	Uncharacterized protein OS	CHTOP	4	4	22	66.1467	13.77	3	4	152.93	20.24	4	6	247	26.1378	12.2349
WDR83	A0A1D5PY20	Uncharacterized protein OS	WDR83	5	5	19					91.43	7.62	2	2	315	34.3509	6.17627
SNRPA1	A0A1L1RNQ6	Uncharacterized protein OS	SNRPA1	3	3	4					86.0095	20	3	3	185	20.3708	9.23193
RPL10A	F6SU35	Ribosomal protein OS	RPL10A	4	4	19	34.6	9.68	2	3	0	12.44	2	2	217	24.6926	9.87646
SNRPD1	A0A1D5PGA0	Small nuclear ribonucleoprotein Sm D1 OS	SNRPD1	2	2	2					25.14	19.64	2	2	112	12.3858	11.4585
UTP11	E1BU24	U3 small nucleolar RNA-associated protein 11 OS	UTP11	4	4	9	34.36	2.37	1	1	48.2714	9.09	2	2	253	30.1334	10.0669
2	Q6EE60	Ribosomal protein L18 (Fragment) OS	2	3	3	7									166	18.8376	11.8394
TUBA3E	A0A1L1RR33	Tubulin alpha chain OS	TUBA3E	1	7	29	52.2531	7	2	2	72.4874	12.56	4	4	414	46.1307	5.12256
LUC7L2	A0A1D5PE09	Uncharacterized protein OS	LUC7L2	5	7	15					118.83	11.31	4	4	398	47.2521	10.0669
3	A0A1D5PMK2	Tubulin alpha chain OS	3	0	7	26	67.4607	10.82	4	4	83.7096	8.44	3	3	379	42.1273	9.05615
ATP5L	F1NIL3	Uncharacterized protein OS	ATP5L	2	2	4	0	12.15	1	1					107	11.8474	10.228
HNRNPK	A0A1L1RS49	Heterogeneous nuclear ribonucleoprotein K OS	HNRNPK	7	7	7					33.563	4.7	2	2	404	44.4583	7.00537
HSP90AA1	A0A1D5P5R0	Heat shock protein HSP 90-alpha OS	HSP90AA1	6	10	20	81.9717	5.15	2	3					719	83.0101	5.12256
RPL7	A0A1D5PDK7	60S ribosomal protein L7 OS	RPL7	3	3	7	29.8	5.41	1	1					185	21.4889	10.7554
FBP	Q90WG3	Formin binding protein 11-related protein OS	FBP	14	14	45	20.28	1.52	1	1	54.01	1.17	1	1	853	96.9495	7.09326
DHX35	E1C4U5	Uncharacterized protein OS	DHX35	11	11	16					49.63	1.56	1	1	703	78.6297	8.41162
PCMT1	A0A1D5PD30	Protein-L-isoaspartate O-methyltransferase OS	PCMT1	3	3	4	58.96	9.33	2	2	21.91	8.44	1	1	225	24.3975	7.84033
ACTR2	P53488	Actin-related protein 2 OS	ACTR2	6	6	9					59.9984	9.64	3	3	394	44.6733	6.7417
LOC107056640	A0A1D5PL71	Uncharacterized protein OS	LOC107056640	2	2	3	25	9.89	1	1					91	10.3785	9.5249
CWC25	E1BYR4	Uncharacterized protein OS	CWC25	8	8	23	27.86	2.16	1	1	76.2086	9.62	4	4	416	48.8212	10.0376
LLPH	Q5ZHK9	Protein LLP homolog OS	LLPH	2	2	10	25.07	17.54	2	2					114	13.3885	10.4185
FAU	A0A1L1RWQ5	40S ribosomal protein S30 OS	FAU	2	2	11	24.97	10.31	1	1	0	7.22	1	1	97	10.5528	10.8726
DBN1	A0A1D5PTK7	Drebrin OS	DBN1	9	9	24					178.065	10.89	6	6	606	66.5459	4.43701
3	A0A1D5PQ92	Uncharacterized protein OS	3	2	5	40	203.399	16.96	5	7	113.189	16.96	5	6	224	25.6871	5.0083
RIOX1	Q5ZMM1	Ribosomal oxygenase 1 OS	RIOX1	9	9	24	33.64	7.65	4	4	43.8803	10.98	6	6	601	65.6445	6.99072
ARPC4	F1P010	Actin-related protein 2/3 complex subunit 4 OS	ARPC4	3	3	7					37.52	11.31	2	2	168	19.6934	8.42627
SNRPD3	Q5ZL58	Small nuclear ribonucleoprotein Sm D3 OS	SNRPD3	1	1	2					0	16.67	1	1	126	13.9073	10.3159
HSPA9	F1NZ86	Stress-70 protein, mitochondrial OS	HSPA9	9	10	15	45.98	1.78	1	1	59.6783	6.07	4	4	675	73.1168	6.43018
SNRPD2	A0A1D5PFF1	Small nuclear ribonucleoprotein Sm D2 OS	SNRPD2	3	3	8	44.56	11.43	2	2	30.8	10.86	2	2	175	19.6112	10.0376
KRT15	A0A1D5P5Z4	Uncharacterized protein OS	KRT15	8	11	51	49.77	6.06	3	5	74.9422	10.49	5	6	429	47.8458	5.19873
TFAM	F1NG46	Uncharacterized protein OS	TFAM	4	4	8	0	4.96	1	1	33.54	16.41	4	4	262	29.948	10.2866
DDX17	A0A1D5PD32	Uncharacterized protein OS	DDX17	3	10	20	30.1	2.9	2	2	29.79	1.68	1	1	655	72.9953	8.6167
EEF1A1	A0A1L1RZT5	Uncharacterized protein OS	EEF1A1	1	3	5					56.94	4.81	1	1	187	19.8983	9.12939
LOC426023	A0A1D5PAH2	Uncharacterized protein OS	LOC426023	4	4	9					72.79	7.64	2	2	301	31.9856	8.36768
EIF4A3	A0A1I7Q443	Eukaryotic initiation factor 4A-III OS	EIF4A3	5	5	6					45.089	8.26	3	3	339	38.3366	7.31299
LOC107048994	E1C8V9	Small nuclear ribonucleoprotein G OS	LOC107048994	1	1	3	39.34	15.79	1	1	47.5	15.79	1	1	76	8.45642	8.88037
EHD2	A0A1D5PH79	Uncharacterized protein OS	EHD2	4	4	5									317	35.6498	7.04932
4	A0A1D5PQR2	Uncharacterized protein OS	4	9	9	18	38.87	4.89	1	1	81.8202	11.68	5	5	1841	193.843	6.44287
KRT6A	A0A1L1RZ04	Uncharacterized protein OS	KRT6A	1	11	63	237.437	12.48	8	12	174.652	12.48	8	10	521	56.8546	8.26514
RPS12	A0A1I7Q419	40S ribosomal protein S12 OS	RPS12	2	2	5					30.61	7.44	1	1	121	13.52	7.92822
CNN2	A0A1L1RV40	Calponin OS	CNN2	3	4	9					44.1	6.46	2	2	294	32.2866	8.30908
DDX5	Q9W744	DEAD-box RNA helicase OS	DDX5	2	9	21	30.1	3.19	2	2	39.4247	3.36	2	2	595	66.6946	8.76318
SLC25A3	A0A1L1RTS0	Solute carrier family 25 member 3 OS	SLC25A3	4	4	7					37.63	7.78	2	2	270	30.3768	9.49561
ATP5C1	A0A1L1RQ30	ATP synthase subunit gamma OS	ATP5C1	4	4	12	57.17	3.98	1	1	51.9	4.38	1	1	251	27.7473	7.41553
NKAP	Q5ZIJ3	Uncharacterized protein OS	NKAP	5	5	13					62.05	3.88	1	1	361	41.6373	10.0962
RCJMB04_23k13	Q5ZIT4	Uncharacterized protein (Fragment) OS	RCJMB04_23k13	1	3	4					66.7329	15.45	3	3	233	26.8553	9.78857
CCDC86	A0A1D5PEN7	Uncharacterized protein OS	CCDC86	3	3	16	50.3	4.95	1	1	62.0922	15.38	3	3	182	20.8024	10.7847
HNRNPH2	A0A1L1RW44	Uncharacterized protein OS	HNRNPH2	5	6	12					83.3484	10.59	4	4	491	53.5423	5.94775
4	A0A1L1RXF0	Uncharacterized protein OS	4	2	3	6	23.26	4.35	1	1	0	4.89	1	1	184	20.1805	7.34229
ATP5J2	A0A1D5PHF2	Uncharacterized protein OS	ATP5J2	1	1	4	40.66	15.19	1	1					79	9.22487	10.2427
EIF4A2	R9PXN1	Eukaryotic initiation factor 4A-II OS	EIF4A2	3	4	8	64.2898	11.33	3	3					362	41.2332	5.64307
TCOF1	F1NRG3	Uncharacterized protein OS	TCOF1	12	12	44	60.4	4.83	4	5	97.0455	3.08	3	4	974	100.91	9.02686
4	F1P360	Cytoskeleton associated protein 4 OS	4	7	7	13	97.89	9.22	4	4	66.6106	6.21	3	3	499	56.788	5.03369
ADD1	A0A1L1RWX3	Uncharacterized protein OS	ADD1	8	9	12					194.2	13.92	8	8	733	80.6311	5.2749
NUMA1	R4GLW9	Uncharacterized protein OS	NUMA1	29	29	33	16.72	0.7	1	1					2141	241.195	6.11279
JUP	A0A1L1RIX5	Uncharacterized protein OS	JUP	10	10	20	48.3247	2.41	2	2	47.2147	3.61	2	2	747	82.0317	6.13818
BORL4	A0A1D5PMN2	Uncharacterized protein OS	BORL4	3	3	4	24.97	3.14	1	1					255	27.6019	10.1255
SNRNP27	E1BYM5	Uncharacterized protein OS	SNRNP27	2	2	6					48.7	7.41	1	1	135	16.3124	11.2095
NOP56	A0A1D5P629	Uncharacterized protein OS	NOP56	7	7	11	22.27	1.68	1	1	45.28	6.36	3	3	535	59.7948	9.1001
C4HXorf56	A0A1L1RPL1	Uncharacterized protein OS	C4HXorf56	1	1	1					63.46	13.75	1	1	80	9.23377	8.36768
ELAVL1	A0A1L1RSY4	ELAV-like protein OS	ELAVL1	3	3	5					57.29	10.05	2	2	219	24.4444	9.20264
HMGA1	Q6W8X3	High mobility group A1b OS	HMGA1	1	1	1	39.76	13.54	1	1					96	10.4224	10.1548
SNRPE	A0A1L1RIP2	Small nuclear ribonucleoprotein E OS	SNRPE	1	1	1					0	13.48	1	1	89	10.3223	7.21045
HSPD1	Q5ZL72	60 kDa heat shock protein, mitochondrial OS	HSPD1	5	5	6					35.41	1.57	1	1	573	60.9344	5.87158
MAP7D3	A0A1D5PCE8	Uncharacterized protein OS	MAP7D3	6	6	7					91.3917	10.67	5	5	581	63.9942	5.75732
MYO1B	A0A1D5NUK6	Uncharacterized protein OS	MYO1B	12	13	21	43.51	3.15	4	4	91.4686	4.64	5	5	1078	124.889	9.20264
KRT75L4	A0A1D5NTU8	Uncharacterized protein OS	KRT75L4	1	13	91	212.136	11.71	9	15	147.466	10.3	8	14	709	70.0449	7.1958
ENO1	A0A1L1RRH6	Alpha-enolase OS	ENO1	3	3	3					32.83	2.54	1	1	236	25.951	4.88135
RACK1	A0A1L1RMJ5	Receptor of-activated protein C kinase 1 OS	RACK1	4	4	11					33.2165	7.45	2	2	282	31.1876	7.38623
KRT19	A0A1D5NW11	Keratin, type I cytoskeletal 19 OS	KRT19	2	8	33	96.5602	6.67	3	4	147.003	8.1	4	6	420	45.769	5.12256
CYR61	P19336	Protein CYR61 OS	CYR61	5	5	7	35.1135	4.8	2	2	68.2909	10.4	4	4	375	40.6243	8.04541
ARPC2	F1P1K3	Arp2/3 complex 34 kDa subunit OS	ARPC2	4	4	6	28.44	3.33	1	1	34.61	9.67	3	3	300	34.3796	7.35693
NSA2	F6RIL3	Uncharacterized protein OS	NSA2	3	3	3					66.08	6	1	1	250	29.0511	10.4917
KRT75	A0A146F038	Type II alpha-keratin IIB OS	KRT75	3	10	58	210.414	8.4	6	11	131.177	8.4	6	8	536	57.5715	5.96045
RPL29	A0A1L1RNZ2	60S ribosomal protein L29 OS	RPL29	1	1	6	27.18	12.68	1	2	40.97	12.68	1	2	71	8.40157	11.5171
DNAJC19	A0A1D5PZ83	Uncharacterized protein OS	DNAJC19	1	1	2	25.81	12.61	1	1	35.18	12.61	1	1	111	12.2355	10.0522
UBA52	O42388	Ubiquitin-60S ribosomal protein L40 OS	UBA52	1	2	11	0	7.81	1	1					128	14.73	9.83252
H1FX	A0A1D5PKI0	Uncharacterized protein OS	H1FX	2	2	6	35.98	12.5	2	2	24.37	6.94	1	1	216	22.6567	11.1802
RPLP1	A0A1D5PI75	60S acidic ribosomal protein P1 OS	RPLP1	1	1	1					40.26	12.5	1	1	48	5.23566	4.32275
RPL6	A0A1L1RXI6	60S ribosomal protein L6 OS	RPL6	4	4	12	49.66	4.85	1	2					227	26.0859	10.7261
TMCO1	A0A1D5PRP1	Calcium load-activated calcium channel OS	TMCO1	2	2	3									188	21.2822	9.71533
MAP4	Q98906	Microtubule-associated protein (Fragment) OS	MAP4	5	9	23					65.45	1.51	1	1	928	96.3883	5.77002
HSP90AB1	A0A1D5PHC5	Heat shock cognate protein HSP 90-beta OS	HSP90AB1	1	6	14	66.5636	5.33	2	2					694	79.9688	5.33838
KRT5	Q6PVZ5	Type II alpha-keratin IIA OS	KRT5	1	11	55	176.837	10.18	7	11	115.781	8.51	6	8	599	62.4231	8.36768
MRPS14	A0A1L1RS73	Uncharacterized protein OS	MRPS14	1	1	1	33.61	12	1	1					75	8.76769	10.1987
LUC7L	A0A1D5P8J3	Uncharacterized protein OS	LUC7L	1	3	9					96.3533	11.9	3	3	294	34.7951	10.2427
PPIB	A0A1D5PLU7	Peptidyl-prolyl cis-trans isomerase OS	PPIB	2	2	2					31.81	11.89	2	2	185	20.1734	8.86572
MRPS12	A0A1D5NVZ0	Uncharacterized protein OS	MRPS12	2	2	8	24.45	5.93	1	1	28.11	5.93	1	1	135	14.6911	11.3853
GNL2	E1BVP8	Nucleolar GTP-binding protein 2 OS	GNL2	8	8	12	31.65	1.27	1	1	32.61	1.27	1	1	788	89.4412	9.5249
ATP5A1WL	A0A1D5P3S4	ATP synthase subunit alpha OS	ATP5A1WL	5	5	7	0	1.93	1	1					517	56.0585	8.5874
CTSZ	A0A1D5PFA7	Uncharacterized protein OS	CTSZ	3	3	4									246	27.1827	6.20166
TAF9	E1BU14	Uncharacterized protein OS	TAF9	3	3	3	36.93	3.53	1	1	39.829	8.24	2	2	255	27.8655	9.51025
LARP7	E1BQG3	Uncharacterized protein OS	LARP7	4	6	8					114.75	9.74	5	5	647	73.3942	9.70068
FYTTD1	Q5ZJ20	UAP56-interacting factor OS	FYTTD1	3	3	3	0	5.54	1	1					307	34.3106	11.1802
MAP7D1	F1NYV3	Uncharacterized protein OS	MAP7D1	10	10	17	27.69	1.65	2	2	32.86	1.54	1	1	907	99.8288	9.81787
LIMA1	A0A1D5PTF4	Uncharacterized protein OS	LIMA1	7	7	12					64.2467	4.45	2	2	764	85.0621	5.94775
SFSWAP	F1P586	Uncharacterized protein OS	SFSWAP	9	9	13					92.6933	4.21	4	5	949	105.059	7.09326
SMIM4	A0A1D5P063	Small integral membrane protein 4 OS	SMIM4	1	1	2	34.52	11.11	1	1	27.17	11.11	1	1	72	8.79874	10.8872
DKC1	F1P0Q8	H/ACA ribonucleoprotein complex subunit DKC1 OS	DKC1	5	5	14	0	1.94	1	1					516	58.1138	9.27588
CTTN	F1NU55	Uncharacterized protein OS	CTTN	6	6	10	35.54	3.55	2	2	96.3443	7.64	4	4	563	63.2394	5.45264
RPL5L	A0A1D5PCH7	60S ribosomal protein L5 OS	RPL5L	2	2	3					0	5.26	1	1	247	27.7551	9.12939
LASP1	A0A1D5PB50	Uncharacterized protein OS	LASP1	3	3	9					0	3.88	1	1	258	29.6172	8.30908
CCDC59	R4GL69	Uncharacterized protein OS	CCDC59	2	2	7	60.69	4.88	1	1	32.6985	10.24	2	2	205	24.0161	10.3159
SP2	H9KYR6	Uncharacterized protein OS	SP2	4	4	7					47.1516	4.63	2	2	626	66.1986	9.87646
NUDT16L1	Q9IAY5	Tudor-interacting repair regulator protein OS	NUDT16L1	3	3	3					64.11	7.01	2	2	314	33.2751	6.12549
EMP2	A0A1L1RQK7	Uncharacterized protein OS	EMP2	1	1	2					35.48	10.1	1	1	99	11.4001	8.76318
RAP1A	F1NSA8	Uncharacterized protein OS	RAP1A	2	2	2					37.2473	9.78	2	2	184	20.9877	6.66846
4	E1BWD5	Erythrocyte membrane protein band 4.1 like 5 OS	4	4	4	5	51.8156	4.58	2	2	72.8268	5.18	2	2	502	57.3403	9.34912
PKM	A0A1D5P9V0	Pyruvate kinase OS	PKM	5	5	9	24.46	1.53	1	1					523	57.3084	8.26514
4	A0A1D5NTC3	Microtubule-associated protein OS	4	2	6	23					65.45	1.71	1	1	821	85.8157	9.0415
THRAP3	F1NY54	Thyroid hormone receptor associated protein 3 OS	THRAP3	8	8	20	0	0.83	1	1	79.72	2.28	2	2	966	109.816	10.1694
RPL15	P51417	60S ribosomal protein L15 (Fragment) OS	RPL15	2	2	3									165	19.2935	11.7661
KRTC42L	A0A1D5PMQ5	Uncharacterized protein OS	KRTC42L	2	6	54	209.154	4.01	2	7	158.235	7.01	4	7	499	53.9651	4.98291
JAGN1	A0A1D5P4Q8	Uncharacterized protein OS	JAGN1	1	1	1	0	9.62	1	1					104	11.7562	9.5835
SF3B6	E1BW94	Uncharacterized protein OS	SF3B6	1	1	1					49.25	9.6	1	1	125	14.5756	9.37842
CAV1	A0M8T8	Caveolin OS	CAV1	2	2	3	0	4.49	1	1	0	5.06	1	1	178	20.4554	6.27783
PPIL1	A0A1L1RJW4	Peptidyl-prolyl cis-trans isomerase OS	PPIL1	1	1	1	30.95	9.52	1	1					147	16.0581	8.66064
4	A0A1D5PYG0	Uncharacterized protein OS	4	3	3	3					55.3	6.19	2	2	549	55.5519	8.38232
CCT7	A0A1L1RJV5	T-complex protein 1 subunit eta OS	CCT7	1	1	1	66.65	9.28	1	1					237	25.8729	6.22705
LOC100859276	A0A1D5NXB3	Uncharacterized protein OS	LOC100859276	3	3	3					28.46	6.52	2	2	368	40.9179	7.1665
RCJMB04_25a7	Q5ZIM3	Uncharacterized protein OS	RCJMB04_25a7	1	1	1	30.07	9.17	1	1					120	14.0391	6.55127
SPTBN1	A0A1D5PJY1	Spectrin beta chain OS	SPTBN1	19	19	27					275.539	7.28	16	18	2362	273.941	5.52881
CORO7	F2Z4M1	Uncharacterized protein OS	CORO7	1	1	4	60.04	8.73	1	1	41.72	8.73	1	1	126	14.0745	9.64209
ATP5D	A0A1D5NW93	Uncharacterized protein OS	ATP5D	1	1	1	26.77	8.7	1	1					161	16.8067	5.07178
SDPR	R4GFH1	Uncharacterized protein OS	SDPR	3	3	13	30.76	2.81	1	2	70.2748	5.36	2	2	392	43.3497	5.08447
SFPQ	F1P555	Uncharacterized protein OS	SFPQ	4	4	6					26.38	4.02	2	2	647	69.4891	9.51025
LOC771995	A0A1D5P5W7	Uncharacterized protein OS	LOC771995	0	4	10					31	2.19	1	2	320	37.1068	4.75439
FXR1	A0A1L1RN20	Uncharacterized protein OS	FXR1	4	4	5					99.0195	6.55	3	3	565	63.5488	6.16357
SPTAN1	A0A1D5PQC3	Spectrin alpha chain, non-erythrocytic 1 OS	SPTAN1	17	17	17					153.491	3.63	8	8	2449	281.988	5.33838
GMFB	A0A1D5PTE8	Uncharacterized protein OS	GMFB	1	1	1					0	7.8	1	1	141	16.5192	5.14795
IQGAP3	A0A1D5PIZ8	Uncharacterized protein OS	IQGAP3	10	10	12	37.3433	2.29	3	3					1658	189.507	6.44287
IL36RN	A0A1L1RST6	Uncharacterized protein OS	IL36RN	1	1	1					28.3	7.6	1	1	171	18.7226	7.02002
PXMP4	E1C5N7	Peroxisomal membrane protein 4 OS	PXMP4	2	2	6	39.96	3.29	1	1					213	24.0288	10.1401
PNO1	Q5F414	RNA-binding protein PNO1 OS	PNO1	1	1	1					62.74	7.44	1	1	242	26.4092	9.92041
RCJMB04_7n10	Q5ZL48	Uncharacterized protein OS	RCJMB04_7n10	2	3	6					21.46	4.45	2	2	472	51.884	9.64209
PRPF38B	E1BVP9	Uncharacterized protein OS	PRPF38B	3	3	4					81.9932	7.34	3	3	436	52.6773	10.8872
CHCHD3	A0A1L1RNV8	MICOS complex subunit OS	CHCHD3	2	2	2					29.53	3.39	1	1	236	27.3029	8.96826
HNRNPA2B1	Q5ZME1	Heterogeneous nuclear ribonucleoprotein A2/B1 OS	HNRNPA2B1	2	3	6					70.1454	7.16	3	3	349	36.9624	8.646
LGMN	A0A1L1RX51	Uncharacterized protein OS	LGMN	2	2	5					25.76	3.31	1	1	363	41.6184	6.7124
CORO2B	A0A1D5PVL9	Coronin OS	CORO2B	4	4	5					44.56	5.05	3	3	475	54.2639	8.17725
DES	E1BZ05	Desmin OS	DES	1	4	35	135.771	6.25	3	4	117.538	4.74	3	6	464	53.4621	5.37646
4	A0A1L1RSL1	Uncharacterized protein OS	4	1	1	9	49.6	7.03	1	2	33.15	7.03	1	2	128	13.9187	5.79541
RSBN1L	A0A1D5P425	Uncharacterized protein OS	RSBN1L	5	5	6	49.61	2.49	2	2					843	94.2182	8.79248
SRSF11	Q5ZJ42	Serine and arginine rich splicing factor 11 OS	SRSF11	2	2	2					45.8345	7	2	2	457	51.4501	10.5503
NCL	A0A1D5NZ30	Nucleolin OS	NCL	4	4	7					175.869	6.95	4	4	691	75.3543	4.91943
HNRNPA3	A0A1D5P3K3	Uncharacterized protein OS	HNRNPA3	1	2	4					37.92	2.86	1	1	245	26.7092	8.49951
MRPL16	A0A1D5PX13	Uncharacterized protein OS	MRPL16	2	2	4	30.5	3.85	1	1					260	29.4427	10.7261
IMMT	F1P3U1	MICOS complex subunit MIC60 OS	IMMT	5	5	6					49.85	4.22	3	3	711	79.175	6.01123
GSN	O93510	Gelsolin OS	GSN	4	4	6					59.95	2.31	2	2	778	85.7782	6.31592
HNRNPA1	A0A1D5P5G1	Uncharacterized protein OS	HNRNPA1	1	2	4	29.81	4.65	1	1	37.92	2.03	1	1	344	36.0232	9.48096
FKBP11	A0A1D5NYW5	Peptidylprolyl isomerase OS	FKBP11	1	1	2	26.92	6.62	1	1					136	14.9844	10.4917
MKI67	R4GLV4	Uncharacterized protein OS	MKI67	13	13	26	30.81	0.41	1	1					2442	270.797	9.5249
AP3S1	A0A1D5PWL6	Uncharacterized protein OS	AP3S1	1	1	1					46.39	6.55	1	1	168	18.7456	6.53662
HNRNPM	F7B5K7	Uncharacterized protein OS	HNRNPM	5	5	8					0	0.99	1	1	709	76.0264	8.80713
CWF19L2	F1P0F0	Uncharacterized protein OS	CWF19L2	5	5	5					36.11	2.55	2	2	903	105.014	8.45557
INPP5A	A0A1D5PW92	Uncharacterized protein OS	INPP5A	1	1	1					0	6.27	1	1	383	44.4791	7.15186
H2AFY	A0A1D5P7L3	Core histone macro-H2A.1 OS	H2AFY	1	1	1	29.52	6.23	1	1					321	33.9562	9.43701
PRPF19	A0A1D5P746	Pre-mRNA-processing factor 19 OS	PRPF19	3	3	4	34.19	2.05	1	1	47.3933	6.16	3	3	487	53.0421	6.60986
MFAP1	A0A1D5P189	Microfibrillar-associated protein 1 OS	MFAP1	2	2	3					31.93	3.19	1	1	439	51.2594	4.88135
KPNA3	C6KIB2	Importin alpha 4 (Fragment) OS	KPNA3	3	3	4					61.66	4.22	2	2	498	55.1265	4.80518
PPP1CB	A0A1L1RYP0	Serine/threonine-protein phosphatase OS	PPP1CB	1	1	2					26.61	5.99	1	1	167	19.1935	5.59229
UTP14A	E1C8T8	Uncharacterized protein OS	UTP14A	3	3	8	16.01	2.4	1	1	0	2.4	1	1	625	68.9587	5.50342
EIF4H	F1NYA2	Uncharacterized protein OS	EIF4H	2	2	3					63.14	2.76	1	1	254	27.6187	8.07471
SDR16C5	F1NUP9	Uncharacterized protein OS	SDR16C5	2	2	4	45.45	2.95	1	1					305	33.5928	8.93896
SNRPB	Q9PV94	Small nuclear ribonucleoprotein-associated protein B' OS	SNRPB	2	2	3	28.64	2.92	1	1	33.73	2.92	1	1	240	24.5716	11.1948
PRPF38A	E1C6A8	Uncharacterized protein OS	PRPF38A	2	2	5					40.3	5.77	2	2	312	37.4374	9.87646
KRT12	F1NDN6	Uncharacterized protein OS	KRT12	3	5	41	202.856	5.7	5	10	88.97	3.73	2	2	509	53.6847	5.0083
RCJMB04_2c6	Q5ZMG3	Uncharacterized protein (Fragment) OS	RCJMB04_2c6	1	1	2					64.9	5.7	1	1	228	24.3015	6.354
GNAI3	A0A1D5PDQ8	Uncharacterized protein OS	GNAI3	2	2	4					41.49	3.11	1	1	354	40.4884	5.84619
CACTIN	A0A1D5P199	Uncharacterized protein OS	CACTIN	3	3	3					36.79	2.05	1	1	731	85.7136	8.85107
CTSB	A0A1D5PUR5	Cathepsin B OS	CTSB	2	2	10					0	2.35	1	1	340	37.6277	5.99854
G3BP1	Q5ZMN1	G3BP stress granule assembly factor 1 OS	G3BP1	2	2	3					40.86	2.12	1	1	472	52.409	5.21143
SNRNP200	A0A1D5NUU1	Uncharacterized protein OS	SNRNP200	11	11	13	66.3507	1.78	4	4	42.3202	2.76	5	5	2136	244.389	6.11279
YY2	F1NHV6	Uncharacterized protein OS	YY2	3	3	5	32.03	1.9	1	1					420	45.1529	5.97314
CDK11A	A0A1D5PGK3	Uncharacterized protein OS	CDK11A	3	3	4					42.81	3.28	2	2	548	61.8285	4.77979
DSP	E1BWI0	Uncharacterized protein OS	DSP	15	15	40	73.8433	1.75	4	4	47.44	1.21	3	3	2807	324.934	6.56592
EFTUD2	Q5F3X4	116 kDa U5 small nuclear ribonucleoprotein component OS	EFTUD2	5	5	8	46.89	1.23	1	1	22.77	2.06	2	2	972	109.408	4.99561
SSB	F6R1X6	Uncharacterized protein OS	SSB	2	2	4					99.2792	5.2	2	2	404	46.2881	8.22119
3	A0A1D5NV45	Uncharacterized protein OS	3	1	1	1					34.46	5.03	1	1	179	19.8788	4.65283
TAF15	E1BT66	Uncharacterized protein OS	TAF15	2	2	3					31.98	2.97	1	1	472	51.2205	8.04541
CDK17	F1P1K1	Uncharacterized protein OS	CDK17	2	2	3					22.24	1.73	1	1	462	52.619	8.6167
UTP3	F1NWV5	Uncharacterized protein OS	UTP3	1	1	1					33.82	4.46	1	1	202	23.917	10.1841
TAF4	E1BXA9	Uncharacterized protein OS	TAF4	5	5	5	0	0.73	1	1	94.2309	3.72	4	4	1101	114.228	9.81787
PPIL4	E1C3R0	Uncharacterized protein OS	PPIL4	2	2	3					55.66	2.51	1	1	478	55.8641	6.52197
RBM27	F1NM59	Uncharacterized protein OS	RBM27	4	4	6									1006	113.005	8.93896
SF3A1	A0A1L1RMN5	Uncharacterized protein OS	SF3A1	3	3	4	40.29	2.66	2	2	48.87	3.3	2	2	789	88.2741	5.14795
CTGF	A0A1D5PD05	Uncharacterized protein OS	CTGF	1	1	1	37.6	4.27	1	1					234	26.0944	8.17725
NOL12	F1NCS7	Uncharacterized protein OS	NOL12	1	1	2					50.34	4.21	1	1	214	24.8892	10.1841
TAF8	A0A1D5PDB5	Transcription initiation factor TFIID subunit 8 OS	TAF8	1	1	1					44.53	4.12	1	1	243	27.3398	6.41748
TAF3	F1NZW0	Transcription initiation factor TFIID subunit 3 OS	TAF3	3	3	3					70.23	3.12	2	2	930	103.148	8.95361
TAF2	Q5ZIT8	Transcription initiation factor TFIID subunit 2 OS	TAF2	5	5	6					50.9164	3.42	4	4	1168	133.937	7.59131
FAM120A	A0A1D5P5D9	Uncharacterized protein OS	FAM120A	3	3	6	20.87	0.84	1	1					1075	117.954	8.90967
ZNF512	E1BVT6	Uncharacterized protein OS	ZNF512	2	2	4	40.68	1.95	1	1					563	64.6385	9.96436
MARK3	E1BRA3	Non-specific serine/threonine protein kinase OS	MARK3	3	3	7	0	1.51	1	1					793	88.8653	9.56885
TCP1	A0A1D5NWC9	Uncharacterized protein OS	TCP1	2	2	4					39.99	1.95	1	1	512	55.8032	5.87158
KRT75L2	A0A1D5PG74	Uncharacterized protein OS	KRT75L2	1	2	7	58.3532	3.89	2	2	29.73	1.43	1	1	488	53.1939	5.65576
MATR3	Q8UWC5	Nuclear protein matrin 3 OS	MATR3	3	3	5					41.55	2.22	2	2	902	100.651	6.15088
CKAP2	A0A1L1RXJ5	Uncharacterized protein OS	CKAP2	2	2	3					54.51	3.86	2	2	570	63.361	9.26123
MOV10	F1NNW1	Putative helicase MOV-10 OS	MOV10	3	3	3					35.28	3.83	3	3	967	109.177	8.83643
RSRC2	A0A1D5PKR7	Uncharacterized protein OS	RSRC2	1	1	1					43.06	3.79	1	1	317	36.5622	11.4878
TIMP3	P26652	Metalloproteinase inhibitor 3 OS	TIMP3	1	1	1					32.5	3.77	1	1	212	24.488	8.67529
BCAP31	A0A1D5NXR2	Uncharacterized protein OS	BCAP31	1	1	1	33.83	3.75	1	1					240	27.2116	9.5249
ESCO2	F1NGQ2	Uncharacterized protein OS	ESCO2	2	2	3					33.12	3.73	2	2	644	70.1609	9.62744
LOC768978	A0A1D5PVQ6	Uncharacterized protein OS	LOC768978	1	2	11	65.5532	3.62	2	2	38.6432	3.62	2	2	442	50.3731	5.60498
UNC45A	A0A1D5P9T4	Uncharacterized protein OS	UNC45A	3	3	3					86.1035	2.26	2	2	931	102.526	6.48096
GLTSCR2	A0A1D5P5Y3	Ribosome biogenesis protein NOP53 OS	GLTSCR2	2	2	2	31.89	1.91	1	1					470	54.8454	10.3745
CXorf23	A0A1L1RU48	Uncharacterized protein OS	CXorf23	1	1	1					24.91	3.37	1	1	356	41.6134	10.1255
CNP	A0A1D5PLA1	2',3'-cyclic-nucleotide 3'-phosphodiesterase OS	CNP	1	1	1					52.82	3.33	1	1	420	47.2214	9.01221
THYN1	A0A140T8F6	Thymocyte nuclear protein 1 OS	THYN1	1	1	1					35.94	3.33	1	1	210	24.1773	8.60205
EBNA1BP2	E1BSA2	Uncharacterized protein OS	EBNA1BP2	1	1	3	36.02	3.3	1	1					303	34.3769	10.0522
TFPI	E1BUM2	Tissue factor pathway inhibitor OS	TFPI	1	1	1					30.35	3.25	1	1	308	35.0832	8.14795
MPRIP	A0A1D5PHF3	Uncharacterized protein OS	MPRIP	3	3	3					58.2133	3.22	3	3	1025	116.825	6.37939
GOLM1	E1C3N9	Uncharacterized protein OS	GOLM1	1	1	1					0	3.19	1	1	376	43.0167	4.89404
2	A0A173ADS5	SWI/SNF-related matrix-associated actin-dependent regulator of chromatin subfamily B member 1 (Fragment) OS	2	1	1	1	48.85	3.08	1	1					325	37.1978	6.15088
STAU1	F1NHD1	Uncharacterized protein OS	STAU1	1	2	4					0	1.16	1	1	690	75.3869	9.34912
KRT20	F1NDP8	Uncharacterized protein OS	KRT20	1	2	13	49.77	1.3	1	3					538	60.7358	5.21143
2	Q90WF1	Filamin OS	2	7	7	7					32.33	0.92	2	2	2610	272.78	6.354
LOC107049543	A0A1D5P526	Uncharacterized protein OS	LOC107049543	1	1	1					44.07	2.91	1	1	309	32.8383	5.52881
PRPF8	E1BZT5	Uncharacterized protein OS	PRPF8	7	7	7					47.22	0.9	2	2	2335	273.459	8.82178
SF3B1	E1C2C3	Uncharacterized protein OS	SF3B1	3	3	4					27.59	0.62	1	1	1296	145.113	7.02002
RAI14	A0A1D5P991	Uncharacterized protein OS	RAI14	3	3	4					39.5175	2.75	3	3	945	107.083	5.64307
CDC123	A0A1D5PTJ1	Cell division cycle 123 OS	CDC123	1	1	1					29.11	2.74	1	1	219	25.8588	5.10986
KRR1	F1N9P9	KRR1 small subunit processome component OS	KRR1	1	1	1					0	3.16	1	1	376	43.1348	9.93506
LTV1	F1P1F7	Uncharacterized protein OS	LTV1	1	1	1	37.06	2.55	1	1					470	54.2759	4.89404
FIP1L1	A0A1D5PZ61	Uncharacterized protein OS	FIP1L1	1	1	1					35.6	2.49	1	1	522	58.3396	5.57959
SPON1	A0A1D5PMF7	Spondin-1 OS	SPON1	2	2	2	31.97	1.37	1	1					802	90.3855	6.59521
4	R4GFX5	Uncharacterized protein OS	4	1	1	1					33.42	2.36	1	1	296	33.4897	8.04541
CALD1	A0A1L1RKY9	Caldesmon OS	CALD1	1	1	1					0	2.32	1	1	517	58.828	8.44092
BUB1	F1NDM5	Uncharacterized protein OS	BUB1	1	1	1					0	2.12	1	1	1087	122.123	6.3667
DDX6	Q5ZKB9	Probable ATP-dependent RNA helicase DDX6 OS	DDX6	1	1	1					34.85	2.07	1	1	483	54.3833	8.66064
TRNT1	F1NMW8	Uncharacterized protein OS	TRNT1	1	1	3	36.86	1.94	1	1	34.76	1.94	1	1	361	41.5134	6.75635
SNW1	F1NNJ3	Uncharacterized protein OS	SNW1	1	1	1					50.42	1.86	1	1	538	61.8347	9.53955
ATAD3A	A0A1D5PVA4	Uncharacterized protein OS	ATAD3A	1	1	3	52.21	1.82	1	1					604	67.1779	9.36377
KPNB1	A0A1D5P1W7	Uncharacterized protein OS	KPNB1	2	2	3					62.58	1.82	2	2	1099	119.865	6.06201
PRPF3	H9L3J2	U4/U6 small nuclear ribonucleoprotein Prp3 OS	PRPF3	1	1	1					40.47	1.75	1	1	684	77.3369	9.53955
TROVE2	A0A1L1RK94	Uncharacterized protein OS	TROVE2	1	1	1					0	1.71	1	1	525	58.8262	8.00146
CASC3	A0A1D5P3R9	Uncharacterized protein OS	CASC3	1	1	1					22.82	1.66	1	1	662	72.3012	6.46826
NOB1	F1NRU5	Uncharacterized protein OS	NOB1	1	1	1					36.44	1.64	1	1	426	47.264	8.19189
AP2M1	Q5ZMP6	AP-2 complex subunit mu OS	AP2M1	1	1	2	41.57	1.62	1	1					433	49.3579	9.53955
TBL3	F1NM37	Uncharacterized protein OS	TBL3	1	1	1					22.72	1.6	1	1	812	90.4332	6.771
UTP4	A0A1L1RK48	Uncharacterized protein OS	UTP4	1	1	1					34.86	1.6	1	1	688	76.3784	8.96826
2	B5LEQ3	Transcription factor AP-2delta OS	2	1	1	2	35.73	1.55	1	1	34.71	1.55	1	1	452	49.5828	8.1626
HIP1	A0A1D5PJJ8	Uncharacterized protein OS	HIP1	1	1	1					17.36	1.52	1	1	919	102.932	5.21143
SVIL	A0A1D5PS68	Uncharacterized protein OS	SVIL	2	2	3					42.34	0.73	1	1	1773	200.56	6.65381
TLR1LA	A0A2I4SFT9	Toll-like receptor 1 type 1 (Fragment) OS	TLR1LA	1	1	1	0	1.5	1	1					733	84.9415	6.49365
R3HDM1	A0A1D5PP91	Uncharacterized protein OS	R3HDM1	1	1	1					35.26	1.47	1	1	1017	112.703	8.71924
DNTTIP2	F1N8K1	Uncharacterized protein OS	DNTTIP2	1	1	1					23.05	1.45	1	1	757	84.4297	5.57959
RCJMB04_27e12	Q5ZIF2	Uncharacterized protein OS	RCJMB04_27e12	1	1	1	0	1.36	1	1					516	60.0836	8.26514
PRPF6	A0A1D5P075	Uncharacterized protein OS	PRPF6	1	1	1					27.59	1.28	1	1	937	106.262	7.85498
TAF5	Q5F3I7	TATA-box binding protein associated factor 5 OS	TAF5	1	1	1					23.51	1.27	1	1	785	85.4869	5.70654
ESF1	A0A1D5P3E5	Uncharacterized protein OS	ESF1	1	1	1					53.76	1.19	1	1	838	97.0651	5.08447
RBM33	A0A1D5NVA9	Uncharacterized protein OS	RBM33	1	1	1					26.92	1.17	1	1	1027	116.169	5.8208
YME1L1	Q5ZIG8	YME1 like 1 ATPase OS	YME1L1	1	1	1	18.51	1.11	1	1					722	81.0859	8.68994
JAKMIP2	A0A1D5NY32	Uncharacterized protein OS	JAKMIP2	1	1	2					29.76	1.1	1	1	815	95.4985	5.52881
UBAP2L	A0A1D5P8V6	Uncharacterized protein OS	UBAP2L	1	1	1	21.78	1.02	1	1					1079	113.342	6.88818
MYO5A	A0A1D5PAB0	Unconventional myosin-Va OS	MYO5A	1	2	3					34.12	0.78	2	2	1797	208.992	8.52881
PTC2	Q90XB9	Patched 2 (Fragment) OS	PTC2	1	1	1					0	0.77	1	1	913	100.984	6.66846
ITGA6	A0A1D5PKU0	Integrin alpha-6 OS	ITGA6	1	1	1					34.23	0.62	1	1	972	108.231	6.58057
TAF1	F1P5U7	Transcription initiation factor TFIID subunit OS	TAF1	1	1	1					49.32	0.54	1	1	1860	211.669	5.09717
4	E1BYY8	Uncharacterized protein OS	4	1	1	1	34.93	0.45	1	1					1764	188.049	5.51611
WNK2	A0A1D5P041	Uncharacterized protein OS	WNK2	1	1	1					0	0.44	1	1	2032	218.316	5.47803
AHNAK2	E1BUP8	Uncharacterized protein OS	AHNAK2	1	1	2	0	0.3	1	1					2961	310.766	5.65576

## Sheet: PB2
Accession	Description		Σ# Unique Peptides	Σ# Peptides	Σ# PSMs		Score Fei-con-PB2	Coverage Fei-con-PB2	# Peptides Fei-con-PB2	# PSM Fei-con-PB2	Score Fei-PB2	Coverage Fei-PB2	# Peptides Fei-PB2	# PSM Fei-PB2	# AAs	MW [kDa]	calc. pI
RPS3	F1NPA9	Uncharacterized protein OS	RPS3	19	19	156	164.598	26.34	6	9	224.659	57.61	13	15	243	26.7024	9.65674
ACTB	A0A1L1RN10	Actin, cytoplasmic 1 OS	ACTB	1	9	137	129.19	26.85	3	4	839.074	65.1	7	29	149	16.5152	6.53662
RPS2	A0A1L1RZP1	Ribosomal protein S2 OS	RPS2	2	6	67					28.51	19.35	5	6	79	8.69823	8.00146
ACTC2L	A0A1D55D1	Uncharacterized protein OS	ACTC2L	1	7	102		22.43	2	2	48.62	6.55	3	12	107	11.987	7.86963
VIM	F1NJ08	Vimentin OS	VIM	35	41	393	536.059	53.91	25	31	1699.64	61.3	33	74	460	53.1827	5.21143
MYL6	A0A1D5PEM4	Myosin light polypeptide 6 OS	MYL6	1	9	97	78.5132	27.15	4	4	534.654	62.91	8	22	151	16.9591	4.52588
MYL6	A0A1L1RLN6	Myosin light polypeptide 6 OS	MYL6	1	9	98	78.5132	27.15	4	4	555.96	62.91	8	23	151	16.9581	4.64014
ACTB	P60706	Actin, cytoplasmic 1 OS	ACTB	5	20	366	267.071	32.8	9	12	1822.87	57.6	17	78	375	41.7097	5.47803
RPL30	P67883	60S ribosomal protein L30 OS	RPL30	7	7	21	28.73	13.91	1	1	48.37	13.91	1	1	115	12.8058	9.62744
MYH9	P14105	Myosin-9 OS	MYH9	133	151	1365	435.954	16.85	28	28	8480.48	58.04	127	309	1959	226.363	5.56689
RPL23	E1BY89	Uncharacterized protein OS	RPL23	7	7	73	176.731	62.86	7	12	200.946	62.86	7	11	140	14.8561	10.5063
Bact	G8HUH5	Beta-actin (Fragment) OS	Bact	1	5	38	41.64	12.09	1	1	238.678	62.64	5	11	91	10.5083	6.13818
1	P02612	Myosin regulatory light chain 2, smooth muscle major isoform OS	1	5	9	70	30.27	6.4	1	1	405.501	50.58	8	18	172	19.8324	4.91943
MYL12B	A0A1D5PNS5	Uncharacterized protein OS	MYL12B	5	9	133	85.7464	23.84	3	3	852.811	62.21	9	32	172	19.8705	4.80518
RPS4	P47836	40S ribosomal protein S4 OS	RPS4	18	18	144	220.482	39.54	9	13	140.587	23.57	6	8	263	29.5761	10.1548
RPS14	A0A1D5PK33	Uncharacterized protein OS	RPS14	5	5	35	26.1	19.57	1	1	151.781	47.83	4	5	92	9.89134	11.3413
CALM1	A0A1D5PLD6	Uncharacterized protein OS	CALM1	9	9	32					225.259	43.97	8	9	141	15.9825	4.41162
TPM1	A0A1L1RU52	Tropomyosin alpha-1 chain OS	TPM1	1	13	61	37	5.06	1	1	265.952	42.41	10	16	158	18.6495	4.76709
RPS3A	A0A1D5PY92	40S ribosomal protein S3a OS	RPS3A	16	16	112	217.826	40.53	11	12	365.58	50.76	12	17	264	29.8477	9.71533
RPS16	R4GGJ0	Ribosomal protein S16 OS	RPS16	12	12	53	133.789	23.29	4	5	85.2539	31.51	5	5	146	16.4031	10.2134
3	A0A182C6I3	W-linked ribosomal protein L17 OS	3	11	11	56	150.032	22.28	4	5	148.171	22.83	4	5	184	21.3834	10.1841
cRPS11	Q98TH5	Ribosomal protein S11 OS	cRPS11	12	12	102	105.95	46.2	9	9	192.981	51.9	9	12	158	18.3349	10.3013
RPL32	A0A1L1RQW8	Uncharacterized protein OS	RPL32	5	5	27	59.6568	34.57	3	4	66.0795	37.04	3	3	81	9.21984	9.92041
ASF1A	F1NQL4	Uncharacterized protein OS	ASF1A	6	6	14					24.76	14.69	2	3	177	19.8407	4.57666
RPL27	A0A1L1RTZ2	60S ribosomal protein L27 OS	RPL27	6	6	19	92.1396	25.71	4	4	59.4003	46.67	4	4	105	11.7905	10.2866
3	Q92064	Histone H2A (Fragment) OS	3	1	4	21	104.007	46.88	3	3					96	10.6178	10.7261
2	Q9PSS9	Gallus Gallus mRNA encoding a tropomyosin (probably non-muscle), homologous to a human heat stable cytoskeletal protein having an apparent molecular weight of 36000 Dalton (hscp 36) (Fragment) OS	2	2	4	9					74.5036	50	3	3	78	8.90355	4.41162
DNAJC9	E1C8S9	Uncharacterized protein OS	DNAJC9	12	12	43					123.156	22.31	5	5	260	29.8262	6.25244
3	Q90740	Alpha-tropomyosin OS	3	3	18	91	37	2.83	1	1	506.139	39.58	14	24	283	32.8108	4.79248
4	A0A1D5P7E4	DEAD-box helicase 41 OS	4	35	35	177					354.36	36.47	23	24	617	69.1807	7.45947
TPM3	A0A1D5P2B9	Uncharacterized protein OS	TPM3	3	18	106	37	3.23	1	1	504.348	45.97	15	26	248	28.8377	4.75439
RPL23A	E1BS06	Uncharacterized protein OS	RPL23A	13	13	121	331.734	41.94	7	17	430.318	49.68	9	18	155	17.6451	10.4478
MYH10	Q789A6	Nonmuscle myosin heavy chain OS	MYH10	80	98	503	75.3467	2.38	4	4	3388.77	47.06	88	130	1976	228.897	5.50342
TPM1	Q8AWI4	Alpha-tropomyosin 2 OS	TPM1	2	18	83	37	2.82	1	1	301.33	27.11	11	19	284	32.7907	4.69092
3	Q788R3	Histone H2A (Fragment) OS	3	1	4	20	112.3	44.12	3	4	46.61	28.43	1	1	102	11.1252	11.0044
H4-I	P62801	Histone H4 OS	H4-I	5	5	51	237.987	50.49	5	9	129.298	31.07	3	4	103	11.3604	11.356
RPLP2	A0A1D5PMT8	Ribosomal protein lateral stalk subunit P2 OS	RPLP2	3	3	3					55.59	39.13	2	2	115	11.8349	4.48779
RPL28	A0A1L1RLQ7	Uncharacterized protein OS	RPL28	8	8	41	54.7857	17.46	3	3	103.087	25.4	3	3	126	14.288	12.0591
RPL37A	A0A1L1RYS9	60S ribosomal protein L37a OS	RPL37A	5	5	32	73.006	33.33	3	3	97.3246	22.22	3	4	72	8.02924	10.3013
RPS2	E1C4M0	Uncharacterized protein OS	RPS2	11	15	133	252.537	36.71	11	16	330.967	35.66	10	15	286	30.6544	10.2427
ACTC1	P68034	Actin, alpha cardiac muscle 1 OS	ACTC1	1	15	272	182.065	19.1	6	8	918.724	49.6	15	58	377	41.9919	5.38916
RPS23	F1NDC2	Uncharacterized protein OS	RPS23	7	7	79	195.184	48.95	6	7	189.055	48.95	7	8	143	15.7977	10.4917
TPM1	A0A1D5P342	Tropomyosin alpha-1 chain OS	TPM1	2	16	85	37	3.23	1	1	379.637	37.1	12	20	248	28.6986	4.71631
ACTG2	P63270	Actin, gamma-enteric smooth muscle OS	ACTG2	1	14	256	156.793	15.69	5	7	899.587	48.14	14	55	376	41.8498	5.47803
RPS27A	P79781	Ubiquitin-40S ribosomal protein S27a OS	RPS27A	6	7	32	52.3443	14.1	2	2	80.6799	28.21	3	3	156	17.9675	9.64209
RPL27A	A0A1D5PSU0	Uncharacterized protein OS	RPL27A	7	7	74	103.4	27.03	4	6	94.32	33.78	5	8	148	16.7981	10.8579
BRT-2	Q05705	Beta-tropomyosin OS	BRT-2	7	14	64	37	3.23	1	1	261.482	33.87	10	15	248	28.6545	4.67822
RPL38	E1BU66	Uncharacterized protein OS	RPL38	4	4	30	78.8467	28.57	2	3	114.098	31.43	2	4	70	8.21273	10.0962
POLDIP3	Q5F4B6	DNA polymerase delta interacting protein 3 OS	POLDIP3	15	15	39					55.94	3.35	1	1	418	45.8864	9.93506
TMOD3	Q5ZLY3	Tropomodulin 3 OS	TMOD3	15	15	46					341.244	30.68	8	10	352	39.3415	5.21143
RPS28	F1NTT2	Uncharacterized protein OS	RPS28	3	3	16					28.6	17.39	1	1	69	7.8362	10.6968
RPL10L1	A0A1D5PD44	Uncharacterized protein OS	RPL10L1	2	9	69	88.9967	31.71	4	5	165.156	24.39	3	4	164	18.4907	10.1841
RPS8	A0A1L1RT57	40S ribosomal protein S8 OS	RPS8	1	10	58					41.78	19.32	3	3	207	24.0391	10.3159
RPL24	E1C8F7	Uncharacterized protein OS	RPL24	1	2	2					39.14	19.75	3	4	157	17.78	11.2534
TPM4	A0A1D5P713	Uncharacterized protein OS	TPM4	2	14	62	37	3.16	1	1	308.769	32.81	11	16	253	29.3059	4.62744
RPS10	A0A1D5PHN5	Uncharacterized protein OS	RPS10	6	6	29	28.97	11.51	2	2	42.47	11.51	2	2	139	15.9624	10.1255
RPL22	Q98TF8	60S ribosomal protein L22 OS	RPL22	4	4	13	77.23	13.28	2	2	58.47	18.75	2	2	128	14.7197	9.18799
H2AFV	A0A1D5NWQ8	Histone H2A OS	H2AFV	2	4	18	54.3836	29.92	2	2	39.78	22.83	1	1	127	13.3695	10.5796
RPL35	Q98TF7	60S ribosomal protein L35 OS	RPL35	8	9	37	78.6314	24.39	4	7	98.8577	29.27	4	8	123	14.5426	11.0483
NOP16	E1C6R6	Uncharacterized protein OS	NOP16	9	9	39	43.3819	17.78	3	3	90.2154	9.44	1	2	180	21.314	9.75928
RPL9	A0A1D5NVI1	Ribosomal protein L9 OS	RPL9	6	6	47	109.147	22.4	3	3	115.053	22.4	3	4	192	21.8218	10.0815
CAPZB	A0A1D5P5A8	F-actin-capping protein subunit beta isoforms 1 and 2 OS	CAPZB	1	11	41					320.892	36.33	10	12	267	29.9891	8.01611
RPS19	A0A1D5PDV6	Uncharacterized protein OS	RPS19	6	6	31	50.3844	20.29	3	3	124.056	28.99	4	4	138	15.3712	10.3159
H2A2BL	R4GJP9	Histone H2A OS	H2A2BL	1	4	20	97.4035	35.71	3	3					126	13.4986	11.0483
HSPA8	F1NWP3	Heat shock cognate 71 kDa protein OS	HSPA8	11	20	70					39.72	1.57	1	1	646	70.8272	5.51611
RPL10	Q08200	60S ribosomal protein L10 (Fragment) OS	RPL10	1	8	49	53.51	16.19	3	3	68.4838	10.48	2	2	210	23.9715	10.1255
HIST1H2B5L	A0A1D5PC92	Histone H2B OS	HIST1H2B5L	5	5	25					106.11	27.78	3	4	126	13.9195	10.2427
H3-I	P84229	Histone H3.2 OS	H3-I	4	4	7	38.72	5.15	1	1	45.76	11.76	2	2	136	15.3785	11.2681
CAPZB	P14315	F-actin-capping protein subunit beta isoforms 1 and 2 OS	CAPZB	1	11	38					290.058	35.38	10	12	277	31.3448	5.59229
RPS17	P08636	40S ribosomal protein S17 OS	RPS17	6	6	36	91.08	40	6	7	81.62	14.81	2	2	135	15.5284	9.84717
DSTN	Z4YJB8	Destrin OS	DSTN	6	6	20	34.29	4.85	1	1					165	18.5195	7.91357
RPS27	A0A1D5NZ06	40S ribosomal protein S27 OS	RPS27	4	4	22	22.22	9.52	1	1	24.84	13.1	1	1	84	9.45484	9.45166
MYO1C	A0A1D5NWY3	Unconventional myosin-Ic OS	MYO1C	37	38	124					1036.12	35.25	34	41	1044	120.436	9.21729
RPS15A	A0A1L1RU99	Uncharacterized protein OS	RPS15A	4	4	20	25.83	7	1	1	76.7346	25	3	3	100	11.4702	10.1548
RPL18A	F1NPD3	60S ribosomal protein L18a OS	RPL18A	7	7	33	89.0983	22.16	4	6	84.47	11.93	2	2	176	20.797	10.8286
TPM3	A0A1D5P9B0	Uncharacterized protein OS	TPM3	3	16	95	37	2.7	1	1	491.376	33.78	13	23	296	34.3245	4.90674
TPM4	F1NK75	Uncharacterized protein OS	TPM4	1	14	59	37	2.82	1	1	224.433	27.11	11	15	284	32.7656	4.729
RPS13	A0A1L1RXU9	40S ribosomal protein S13 OS	RPS13	5	5	31	125.395	37.86	5	5	91.3167	32.86	4	5	140	16.0541	10.814
PRDX1	P0CB50	Peroxiredoxin-1 OS	PRDX1	7	7	29					69.6406	24.62	4	4	199	22.3005	8.104
GAPDH	P00356	Glyceraldehyde-3-phosphate dehydrogenase OS	GAPDH	10	10	38	28.44	2.1	1	1	43.0315	11.11	3	3	333	35.6813	8.54346
RPL19	A0A1L1S086	Ribosomal protein L19 OS	RPL19	7	8	43	84.899	19.07	4	4	89.4198	12.89	3	3	194	23.1801	11.356
DYNLL2	F1NRI4	Dynein light chain OS	DYNLL2	1	2	4					32.63	37.08	2	3	89	10.3431	7.37158
DYL1	Q5F412	Dynein light chain OS	DYL1	1	2	5					55.21	37.08	2	3	89	10.3271	7.44482
2	Q6EE59	Ribosomal protein L4 (Fragment) OS	2	10	10	22	74.4867	11.07	3	3					280	31.7541	10.9751
RPS20	F1NH93	Uncharacterized protein OS	RPS20	5	5	44	68.788	25.21	3	4	65.36	19.33	2	3	119	13.3653	9.93506
4	A0A1L1RU00	Uncharacterized protein OS	4	12	12	25									394	45.5387	8.98291
RPS25	F1NU56	Ribosomal protein S25 OS	RPS25	6	6	45	108.237	36	6	6	89.8392	16.8	3	3	125	13.7037	10.1108
SLC25A5	F1NJ10	Uncharacterized protein OS	SLC25A5	3	11	42	61.0572	11.74	4	4	141.616	19.46	6	6	298	32.8431	9.75928
RPL34	A0A1D5NTR6	Ribosomal protein L34 OS	RPL34	5	5	25	45.8344	22.22	3	3	40.4806	22.22	3	3	117	13.2975	11.4731
RCJMB04_5f9	Q5ZLP3	Uncharacterized protein (Fragment) OS	RCJMB04_5f9	4	5	12					129.664	31.66	4	4	199	22.9413	5.79541
RPL13	P41125	60S ribosomal protein L13 OS	RPL13	8	8	43	119.891	22.27	5	7	51.8267	14.69	3	3	211	24.3806	11.7515
RPS15	A0A1L1RWT6	40S ribosomal protein S15 OS	RPS15	4	4	50	72.2232	28.57	3	7	189.613	28.57	3	9	112	12.9821	10.8872
ATP6V0E1	F2Z4K6	Ribosomal protein L26 OS	ATP6V0E1	7	7	33	71.3818	17.24	4	5	67.6	17.24	4	4	145	17.2475	10.5503
ACTBL2L	A0A1D5NV17	Uncharacterized protein OS	ACTBL2L	1	11	243	156.793	15.65	5	7	801.398	31.03	10	50	377	41.9867	5.31299
RPL36	Q98TF6	60S ribosomal protein L36 OS	RPL36	4	4	18	69.7039	28.57	3	3	23.39	8.57	1	1	105	12.2879	11.3413
GNL3	F1NLK0	Uncharacterized protein OS	GNL3	18	18	72	209.964	17.61	8	9	60.9536	4.05	2	2	568	63.9442	9.11475
RPL12	E1BTG1	Uncharacterized protein OS	RPL12	4	4	8					111.75	24.24	3	3	165	17.7265	9.42236
ERH	A0A1L1RZP8	Uncharacterized protein OS	ERH	2	2	4					27.21	23.94	1	1	71	8.19787	4.70361
CNN3	A0A1D5PXR3	Calponin OS	CNN3	7	8	20					131.623	24.21	6	6	285	31.5285	7.21045
SLC25A6	Q5ZLG7	Uncharacterized protein OS	SLC25A6	2	10	39	61.0572	11.74	4	4	129.862	21.14	6	6	298	32.7271	9.71533
SUB1	Q5ZK63	Activated RNA polymerase II transcriptional coactivator p15 OS	SUB1	4	4	12					52.84	8.73	1	1	126	14.2283	9.56885
HSP70	B3VHV2	Heat shock protein 70 OS	HSP70	1	4	5					39.72	16.56	8	8	634	69.8698	5.85889
LOC107056629	A0A1D5PKU1	Uncharacterized protein OS	LOC107056629	0	4	25	44.09	5.96	1	1	106.008	27.15	3	3	151	16.6304	5.75732
TUBA1A1	A0A1D5P6L2	Tubulin alpha chain OS	TUBA1A1	2	12	50	44.09	2.13	1	1	220.547	17.02	6	7	423	47.2093	5.30029
RCJMB04_6j9	Q5ZLE1	Uncharacterized protein OS	RCJMB04_6j9	6	6	23					33.58	5.31	1	1	226	25.5473	9.74463
RPL35A	A0A1D5NYM9	Uncharacterized protein OS	RPL35A	4	4	16	30.43	11.21	1	1	38.23	11.21	1	2	107	12.2006	11.0483
ZC2HC1A	A0A1D5PFA1	Uncharacterized protein OS	ZC2HC1A	11	11	26	42.81	2.1	1	1	37.58	4.2	2	2	381	41.6834	10.0962
SERBP1	F1NYE5	Uncharacterized protein OS	SERBP1	11	11	29					71.14	5.66	2	2	424	45.4504	8.1333
RPL21	R4GIQ2	Ribosomal protein L21 OS	RPL21	6	6	55	52.3568	12.5	2	4	99.4707	25.62	4	6	160	18.5651	10.4917
3	P09653	Tubulin beta-5 chain OS	3	4	10	24					101.051	9.64	3	3	446	49.9391	4.88135
4	A0A1L1S0I0	Uncharacterized protein OS	4	6	6	26	92.6897	13.04	3	3	49.35	5.8	1	1	276	30.6009	9.48096
2	Q9PTD6	Ribosomal protein S6 (Fragment) OS	2	10	10	94	164.784	27.94	7	8	362.397	26.32	7	12	247	28.4058	10.8286
MYO1D	E1C459	Uncharacterized protein OS	MYO1D	30	31	69					443.007	19.78	19	20	1006	115.867	9.33447
YBX1	A0A1L1RIP6	Nuclease-sensitive element-binding protein 1 OS	YBX1	4	4	7					27.66	5	1	1	220	25.7927	10.272
PPIA	D0EKR3	Peptidyl-prolyl cis-trans isomerase OS	PPIA	5	5	15	20.59	10.91	2	2					165	17.7987	8.08936
2	P09244	Tubulin beta-7 chain OS	2	2	11	48	44.85	6.08	2	2	200.173	16.67	6	7	444	49.639	4.89404
2	P09203	Tubulin beta-1 chain OS	2	2	11	48	44.85	6.07	2	2	200.173	16.63	6	7	445	49.8769	4.89404
TUBB4B	F1NYB1	Tubulin beta chain OS	TUBB4B	1	11	49	44.85	6.07	2	2	200.173	16.63	6	7	445	49.843	4.85596
RPS24	A0A1L1RT65	40S ribosomal protein S24 OS	RPS24	3	4	53	108.676	20	2	6	132.708	30	4	5	130	15.0592	10.8872
RPL14	Q98TF9	Ribosomal protein L14 (Fragment) OS	RPL14	4	4	16	105.071	21.37	3	3	27.87	16.03	2	2	131	15.4684	10.5503
SREK1IP1	R4GL42	Uncharacterized protein OS	SREK1IP1	3	3	6					26.14	0.62	1	1	112	12.8136	9.65674
YWHAQ	A0A1D5PIL5	14-3-3 protein theta OS	YWHAQ	7	7	14					102.33	16.95	4	4	236	27.1876	5.33838
POLR2H	A0A1L1RM17	Uncharacterized protein OS	POLR2H	2	2	2					50.88	15.48	1	1	84	9.61762	4.44971
RBM25	E1BSR5	Uncharacterized protein OS	RBM25	21	21	72	50.82	2.2	2	2	182.936	12.85	9	10	817	96.8205	6.02393
RPL36A	F1NIK4	Uncharacterized protein OS	RPL36A	6	6	41	61.3987	26.42	4	4	100.102	16.98	3	5	106	12.4088	10.6821
RPL7A	A0A1D5PNE4	60S ribosomal protein L7a OS	RPL7A	7	7	22	98.5271	20.77	5	5	42.13	3.08	1	1	260	29.3115	10.4771
VDAC2	A0A1L1RVM8	Uncharacterized protein OS	VDAC2	6	6	12					241.197	28	6	6	275	29.3488	8.54346
ARGLU1	Q5ZL35	Arginine and glutamate-rich protein 1 OS	ARGLU1	13	13	32	58.8843	5.07	2	2	38.1951	5.8	2	2	276	33.5239	10.3159
RPL3	Q5ZJZ2	Ribosomal protein L3 OS	RPL3	10	10	38	127.896	9.68	4	4	92.7554	9.93	4	4	403	46.0567	10.1987
S100A10	A0A1D5NT74	Protein S100-A10 OS	S100A10	2	2	8	0	16.13	1	1	29.67	27.42	2	2	62	7.30151	5.8335
GAR1	E1C818	H/ACA ribonucleoprotein complex subunit OS	GAR1	5	5	14					42.77	27.14	5	5	210	21.5047	11.0044
RPS26	Q5ZM66	40S ribosomal protein S26 OS	RPS26	3	3	17	46.7	13.04	1	1					115	13.0231	11.0044
RPS29	E1C3G8	Uncharacterized protein OS	RPS29	2	2	11	50.62	12.5	1	2	39.9736	12.5	1	2	56	6.6723	10.1255
BANF1	A0A1D5NXY4	Uncharacterized protein OS	BANF1	1	1	2					32.92	26.67	1	1	90	10.051	6.0874
RPS24	A0A1L1RXJ8	Uncharacterized protein OS	RPS24	1	2	4					0	10.53	1	1	57	6.72376	10.7847
ALYREF	E1C2L5	Uncharacterized protein OS	ALYREF	5	5	45	65.64	8.24	2	2	144.837	23.53	4	6	255	26.6795	11.1509
RAN	A0A1I7Q3Y7	GTP-binding nuclear protein Ran OS	RAN	5	5	8					26.61	3.9	1	1	205	23.2281	7.88428
RPL11	A0A1D5PGF5	Uncharacterized protein OS	RPL11	1	5	34					42.15	11.8	2	2	178	20.2207	9.68604
HSPA5	Q90593	Endoplasmic reticulum chaperone BiP OS	HSPA5	12	14	37	75.0125	7.98	5	5	179.07	14.26	7	7	652	71.9743	5.22412
TUBA4A	A0A1L1RJP8	Tubulin alpha chain OS	TUBA4A	1	10	32	44.09	2.01	1	1	83.0743	6.25	3	3	448	49.9384	5.05908
TUBA4B	F1NW97	Tubulin alpha chain OS	TUBA4B	1	10	38	44.09	2.01	1	1	149.973	10.94	4	4	448	49.9624	5.05908
CAPZA2	P28497	F-actin-capping protein subunit alpha-2 OS	CAPZA2	4	5	11					131.069	16.08	3	3	286	32.8245	5.8208
ACTR3	Q90WD0	Actin-related protein 3 OS	ACTR3	8	8	17					74.8061	19.62	6	6	418	47.3911	5.88428
EFHD1	Q49B65	EF hand-containing protein 1 OS	EFHD1	5	5	6					36.8218	11.76	2	2	238	26.9096	5.10986
RPS5	A0A1L1RJ87	Uncharacterized protein OS	RPS5	5	5	19					108.001	19.37	4	4	191	20.5534	9.67139
ARF1	F1NN08	Uncharacterized protein OS	ARF1	4	4	7					63.52	9.94	2	2	181	20.6837	6.80029
LUC7L3	F1NXR8	Uncharacterized protein OS	LUC7L3	10	10	11					108.789	15.05	6	6	432	51.4091	9.77393
IMP4	A0A1L1S024	Uncharacterized protein OS	IMP4	4	4	7	54.05	11.71	2	2					205	22.6773	10.6968
NHP2	A0A1D5P1P9	Uncharacterized protein OS	NHP2	3	3	5	37.74	13.51	2	2					148	16.6407	8.06006
ZCCHC17	Q6R2T1	PS1D OS	ZCCHC17	4	4	14					134.439	17.57	3	5	239	26.7648	9.48096
RBM39	E1BRU3	Uncharacterized protein OS	RBM39	7	7	25	57.3	3.01	1	1	91.895	7.67	2	2	365	39.6331	6.55127
KRT17	A0A1L1RYA4	Uncharacterized protein OS	KRT17	3	8	38	47.1611	6.61	2	5	57.94	10.51	3	4	257	29.9184	5.32568
COL1A1	P02457	Uncharacterized protein OS	COL1A1	3	6	13					50.63	7.34	2	2	354	40.4079	5.47803
HISTH1	F1NPJ2	Uncharacterized protein OS	HISTH1	2	5	29					35.34	14.68	3	3	218	21.9001	11.0337
HIST1H111R	F1NME1	Uncharacterized protein OS	HIST1H111R	2	5	34	60.2528	18.72	4	4	107.619	14.61	3	3	219	21.8181	11.019
PUF60	A0A1D5P8B9	Uncharacterized protein OS	PUF60	9	9	15					160.82	17.32	7	9	514	55.5454	5.33838
LMNA	P13648	Lamin-A OS	LMNA	14	14	22					37.13	1.67	1	1	657	73.1204	6.94678
HNRNPU	F1NSP8	Uncharacterized protein OS	HNRNPU	19	19	77	58.33	4.28	3	3	87.0812	5.7	5	5	842	91.5534	5.93506
RPL31	A0A1L1RT94	Uncharacterized protein OS	RPL31	3	3	14	38.7	15.04	2	2	67.09	15.04	2	2	113	12.917	10.2134
RCJMB04_10b5	Q5ZKM2	Elongation factor 1-alpha OS	RCJMB04_10b5	8	10	44	38.2491	4.98	2	2	54.9733	8.01	4	4	462	50.1071	9.01221
PABPC1	A0A1D5NYB2	Polyadenylate-binding protein OS	PABPC1	14	14	35					236.113	15.75	9	11	635	70.5039	9.49561
SEC61B	F1NWX7	Protein transport protein Sec61 subunit beta OS	SEC61B	2	2	5					46.29	11.46	1	1	96	10.0081	11.561
RPL8	F1NIX0	Ribosomal protein L8 OS	RPL8	6	6	14					43.9468	8.95	2	2	257	28.0053	10.9604
SSBP1	E1BTE0	Uncharacterized protein OS	SSBP1	3	3	8					63.71	15.44	2	2	149	17.2219	9.45166
SLC25A11	A0A1D5PNK3	Uncharacterized protein OS	SLC25A11	5	5	6					41.4584	14.29	3	3	231	25.3403	9.83252
ANXA2	P17785	Annexin A2 OS	ANXA2	6	6	18					49.11	2.65	1	1	339	38.6159	7.32764
LSM14A	Q5ZL27	LSM14A, mRNA processing body assembly factor OS	LSM14A	8	8	45	48.33	9.11	4	4	140.328	9.33	4	5	461	50.279	9.53955
otokeratin	A0A146F0A0	Keratin, type II cytoskeletal cochleal OS	otokeratin	2	15	106					30.59	13.62	8	10	492	53.7165	6.1001
CLK4	E1C4D8	Uncharacterized protein OS	CLK4	6	7	15					143.22	9.25	2	2	428	50.8751	8.70459
2	O57613	Paranemin OS	2	25	25	63	39.2411	0.86	2	2	441.507	12.7	15	18	1748	193.066	4.23389
CHTOP	A0A1D5P5J0	Uncharacterized protein OS	CHTOP	4	4	22	135.138	20.24	4	5	71.5882	14.98	3	3	247	26.1378	12.2349
WDR83	A0A1D5PY20	Uncharacterized protein OS	WDR83	5	5	19					75.5	11.11	3	3	315	34.3509	6.17627
SNRPA1	A0A1L1RNQ6	Uncharacterized protein OS	SNRPA1	3	3	4					42.57	7.57	1	1	185	20.3708	9.23193
RPL10A	F6SU35	Ribosomal protein OS	RPL10A	4	4	19	60.3336	13.36	3	3	19.39	3.69	1	1	217	24.6926	9.87646
RPL39	Q98TF5	60S ribosomal protein L39 OS	RPL39	1	1	1					0	19.61	1	1	51	6.37464	12.4839
NDUFA4	R4GGZ2	Uncharacterized protein OS	NDUFA4	2	2	3					25.03	9.76	1	1	82	9.49091	9.53955
SNRPF	A0A1L1RSB5	Uncharacterized protein OS	SNRPF	1	1	1					39.46	19.4	1	1	67	7.71465	4.41162
2	Q6EE60	Ribosomal protein L18 (Fragment) OS	2	3	3	7	49.78	13.25	2	2					166	18.8376	11.8394
TUBA3E	A0A1L1RR33	Tubulin alpha chain OS	TUBA3E	1	7	29	44.09	2.17	1	1	136.817	10.87	4	4	414	46.1307	5.12256
LUC7L2	A0A1D5PE09	Uncharacterized protein OS	LUC7L2	5	7	15					102.367	10.55	3	3	398	47.2521	10.0669
3	A0A1D5PMK2	Tubulin alpha chain OS	3	0	7	26	44.09	2.37	1	1	109.949	7.65	3	3	379	42.1273	9.05615
ATP5L	F1NIL3	Uncharacterized protein OS	ATP5L	2	2	4	55.52	6.54	1	1					107	11.8474	10.228
HNRNPK	A0A1L1RS49	Heterogeneous nuclear ribonucleoprotein K OS	HNRNPK	7	7	7					46.0538	9.16	3	3	404	44.4583	7.00537
HSP90AA1	A0A1D5P5R0	Heat shock protein HSP 90-alpha OS	HSP90AA1	6	10	20	53.05	3.34	2	2	93.1862	4.45	3	3	719	83.0101	5.12256
RPL7	A0A1D5PDK7	60S ribosomal protein L7 OS	RPL7	3	3	7	30.04	5.41	1	1					185	21.4889	10.7554
DHX35	E1C4U5	Uncharacterized protein OS	DHX35	11	11	16					29.51	9.25	6	6	703	78.6297	8.41162
PCMT1	A0A1D5PD30	Protein-L-isoaspartate O-methyltransferase OS	PCMT1	3	3	4					27.29	4.89	1	1	225	24.3975	7.84033
ACTR2	P53488	Actin-related protein 2 OS	ACTR2	6	6	9					55.8932	11.17	4	4	394	44.6733	6.7417
NPM1	A0A1L1RJ18	Nucleophosmin OS	NPM1	4	4	9					34.0291	7.77	2	2	283	31.3844	4.729
LENG8	A0A1D5NYQ1	Uncharacterized protein OS	LENG8	4	4	4					39.88	17.61	4	4	301	34.2066	8.36768
CWC25	E1BYR4	Uncharacterized protein OS	CWC25	8	8	23					0	2.88	1	1	416	48.8212	10.0376
LLPH	Q5ZHK9	Protein LLP homolog OS	LLPH	2	2	10					72.33	17.54	2	2	114	13.3885	10.4185
FAU	A0A1L1RWQ5	40S ribosomal protein S30 OS	FAU	2	2	11	36.35	17.53	2	2	50.6971	10.31	1	2	97	10.5528	10.8726
TUFM	P84172	Elongation factor Tu, mitochondrial (Fragment) OS	TUFM	6	6	10					33.43	2.56	1	1	352	38.2262	8.76318
SUN1	E1BQ86	Uncharacterized protein OS	SUN1	13	13	21	91.603	9.05	7	7	43.1106	3.64	2	2	906	102.755	6.97607
DBN1	A0A1D5PTK7	Drebrin OS	DBN1	9	9	24					226.609	17.16	9	9	606	66.5459	4.43701
2	O57580	High molecular mass nuclear antigen (Fragment) OS	2	12	12	28					33.13	1.48	1	1	1151	109.64	9.86182
ACP1	A0A1D5P9Z1	Low molecular weight phosphotyrosine protein phosphatase OS	ACP1	3	3	4					26.9437	12.66	2	2	158	18.074	6.7417
3	A0A1D5PQ92	Uncharacterized protein OS	3	2	5	40	179.592	12.95	4	6	79.8783	16.52	4	5	224	25.6871	5.0083
MRPL15	A0A1D5PBN7	39S ribosomal protein L15, mitochondrial OS	MRPL15	5	5	8	27.44	5.39	2	2					297	33.5959	10.0669
AURKA	A0A1L1S0U4	Uncharacterized protein OS	AURKA	3	3	4					55.98	4.55	1	1	220	24.5279	10.0669
ARPC4	F1P010	Actin-related protein 2/3 complex subunit 4 OS	ARPC4	3	3	7					65.01	16.67	3	3	168	19.6934	8.42627
SNRPD3	Q5ZL58	Small nuclear ribonucleoprotein Sm D3 OS	SNRPD3	1	1	2					34.77	16.67	1	1	126	13.9073	10.3159
HSPA9	F1NZ86	Stress-70 protein, mitochondrial OS	HSPA9	9	10	15	20.88	1.33	1	1	159.048	12.59	7	7	675	73.1168	6.43018
SNRPD2	A0A1D5PFF1	Small nuclear ribonucleoprotein Sm D2 OS	SNRPD2	3	3	8					44.79	5.71	1	1	175	19.6112	10.0376
KRT15	A0A1D5P5Z4	Uncharacterized protein OS	KRT15	1	2	4					43.07	8.62	3	4	429	47.8458	5.19873
TFAM	F1NG46	Uncharacterized protein OS	TFAM	4	4	8					52.14	11.83	3	3	262	29.948	10.2866
DDX17	A0A1D5PD32	Uncharacterized protein OS	DDX17	3	10	20					33.88	1.53	1	1	655	72.9953	8.6167
EEF1A1	A0A1L1RVL2	Uncharacterized protein OS	EEF1A1	4	3	5					51	12.3	2	2	187	19.8983	9.12939
LOC426023	A0A1D5PAH2	Uncharacterized protein OS	LOC426023	4	4	9					49.12	8.31	2	2	301	31.9856	8.36768
ARPC5	Q5ZMV5	Actin-related protein 2/3 complex subunit 5 OS	ARPC5	1	1	1					25.82	15.89	1	1	151	16.4424	5.64307
LOC107048994	E1C8V9	Small nuclear ribonucleoprotein G OS	LOC107048994	1	1	3					71.58	15.79	1	1	76	8.45642	8.88037
EHD2	A0A1D5PH79	Uncharacterized protein OS	EHD2	4	4	5					41.56	8.83	2	2	317	35.6498	7.04932
4	A0A1D5PQR2	Uncharacterized protein OS	4	9	9	18					0	1.74	1	2	1841	193.843	6.44287
KRT6A	A0A1L1RZ04	Uncharacterized protein OS	KRT6A	1	11	63	218.341	12.48	9	11	97.6248	7.68	4	5	521	56.8546	8.26514
4	A0A1D5PDK5	Transgelin 2 OS	4	3	3	5					26.08	5.62	1	1	249	27.2156	9.64209
CNN2	A0A1L1RV40	Calponin OS	CNN2	3	4	9					53.2	3.74	1	1	294	32.2866	8.30908
DDX5	Q9W744	DEAD-box RNA helicase OS	DDX5	2	9	21					37.393	3.19	2	2	595	66.6946	8.76318
SLC25A3	A0A1L1RTS0	Solute carrier family 25 member 3 OS	SLC25A3	4	4	7					0	3.33	1	1	270	30.3768	9.49561
ATP5C1	A0A1L1RQ30	ATP synthase subunit gamma OS	ATP5C1	4	4	12					55.25	12.35	3	4	251	27.7473	7.41553
PTPMT1	F1ND18	Uncharacterized protein OS	PTPMT1	3	3	7					56.8043	15.46	3	3	194	21.7657	9.99365
CCDC86	A0A1D5PEN7	Uncharacterized protein OS	CCDC86	3	3	16					69.5183	15.38	3	3	182	20.8024	10.7847
PPIG	E1C591	Uncharacterized protein OS	PPIG	10	10	20					29.37	1.68	1	1	774	90.8924	10.5356
HNRNPH2	A0A1L1RW44	Uncharacterized protein OS	HNRNPH2	5	6	12					118.068	11.41	4	4	491	53.5423	5.94775
4	A0A1L1RXF0	Uncharacterized protein OS	4	2	3	6					67.57	5.98	1	1	184	20.1805	7.34229
ATP5J2	A0A1D5PHF2	Uncharacterized protein OS	ATP5J2	1	1	4	55.9	15.19	1	1					79	9.22487	10.2427
EIF4A2	R9PXN1	Eukaryotic initiation factor 4A-II OS	EIF4A2	3	4	8					45.15	2.76	1	1	362	41.2332	5.64307
TCOF1	F1NRG3	Uncharacterized protein OS	TCOF1	12	12	44	27.4474	2.98	2	2	81.4222	2.98	3	4	974	100.91	9.02686
4	F1P360	Cytoskeleton associated protein 4 OS	4	7	7	13	56.6039	3.81	2	2	42.9893	3.41	2	2	499	56.788	5.03369
ADD1	A0A1L1RWX3	Uncharacterized protein OS	ADD1	8	9	12					119.632	4.91	3	3	733	80.6311	5.2749
NUMA	D8MIU8	Uncharacterized protein OS	NUMA1	4	5	33					60.01	4.47	1	1	2141	241.195	6.11279
JUP	A0A1L1RIX5	Uncharacterized protein OS	JUP	10	10	20	29.35	0.94	1	1	51.9338	2.01	2	2	747	82.0317	6.13818
BORL4	A0A1D5PMN2	Uncharacterized protein OS	BORL4	3	3	4					31.84	4.31	1	1	255	27.6019	10.1255
SNRNP27	E1BYM5	Uncharacterized protein OS	SNRNP27	2	2	6					0	7.41	1	1	135	16.3124	11.2095
NOP56	A0A1D5P629	Uncharacterized protein OS	NOP56	7	7	11	36.28	1.68	1	1					535	59.7948	9.1001
THY1	H2EUV0	Thy-1/CD90 cell surface antigen (Fragment) OS	THY1	1	1	1					0	13.75	1	1	80	9.04961	8.17725
ELAVL1	A0A1L1RSY4	ELAV-like protein OS	ELAVL1	3	3	5					27.08	4.11	1	1	219	24.4444	9.20264
HSPD1	Q5ZL72	60 kDa heat shock protein, mitochondrial OS	HSPD1	5	5	6					39.02	8.03	3	3	573	60.9344	5.87158
MAP7D3	A0A1D5PCE8	Uncharacterized protein OS	MAP7D3	6	6	7					73.8	4.99	2	2	581	63.9942	5.75732
POLR2L	E1BSY6	Uncharacterized protein OS	POLR2L	1	1	1					0	13.43	1	1	67	7.63999	7.76709
SRSF3	E1C8Y9	Serine and arginine rich splicing factor 3 OS	SRSF3	2	2	4					58.79	13.41	2	2	164	19.3179	11.6489
MYO1B	A0A1D5NUK6	Uncharacterized protein OS	MYO1B	12	13	21					154.519	9.55	9	10	1078	124.889	9.20264
KRT75L4	A0A1D5NTU8	Uncharacterized protein OS	KRT75L4	1	13	91	187.993	11.85	11	15	84.2389	8.32	6	9	709	70.0449	7.1958
KRT19	A0A1D5NW11	Keratin, type I cytoskeletal 19 OS	KRT19	2	8	33	93.7367	4.29	3	3	51.3	7.14	3	3	420	45.769	5.12256
CYR61	P19336	Protein CYR61 OS	CYR61	5	5	7	23.74	2.13	1	1					375	40.6243	8.04541
ARPC2	F1P1K3	Arp2/3 complex 34 kDa subunit OS	ARPC2	4	4	6					25.61	6.67	2	2	300	34.3796	7.35693
CIR1	Q5ZI03	Corepressor interacting with RBPJ 1 OS	CIR1	7	7	12					57.6304	6.09	3	4	460	53.3449	9.92041
NSA2	F6RIL3	Uncharacterized protein OS	NSA2	3	3	3					26.53	6.8	2	2	250	29.0511	10.4917
HNRNPH3	A0A1L1RYN8	Uncharacterized protein OS	HNRNPH3	3	4	4					38.1	3.74	1	1	321	34.6481	6.75635
RCJMB04_14f8	Q5ZJZ0	Importin subunit alpha OS	RCJMB04_14f8	5	5	6					41.7003	10.13	4	4	533	59.6892	4.94482
KRT75	A0A146F038	Type II alpha-keratin IIB OS	KRT75	3	10	58	207.066	9.89	8	11	75.2148	6.9	4	5	536	57.5715	5.96045
RPL29	A0A1L1RNZ2	60S ribosomal protein L29 OS	RPL29	1	1	6	30.45	12.68	1	2					71	8.40157	11.5171
TUBAL3	F1P5B0	Tubulin alpha chain OS	TUBAL3	1	5	19	44.09	1.96	1	1	92.6331	4.79	2	2	459	51.2141	5.07178
UBA52	O42388	Ubiquitin-60S ribosomal protein L40 OS	UBA52	1	2	11					42.34	7.81	1	1	128	14.73	9.83252
H1FX	A0A1D5PKI0	Uncharacterized protein OS	H1FX	2	2	6	71.47	12.5	2	2	43.79	6.94	1	1	216	22.6567	11.1802
RPLP1	A0A1D5PI75	60S acidic ribosomal protein P1 OS	RPLP1	1	1	1									48	5.23566	4.32275
MAP2	E1C6D1	Microtubule-associated protein OS	MAP2	5	6	10					121.008	8.71	4	4	505	53.3578	9.62744
RPL6	A0A1L1RXI6	60S ribosomal protein L6 OS	RPL6	4	4	12	49.85	12.33	3	3					227	26.0859	10.7261
TMCO1	A0A1D5PRP1	Calcium load-activated calcium channel OS	TMCO1	2	2	3									188	21.2822	9.71533
MAP4	Q98906	Microtubule-associated protein (Fragment) OS	MAP4	5	9	23					73.14	1.51	1	1	928	96.3883	5.77002
HSP90AB1	A0A1D5PHC5	Heat shock cognate protein HSP 90-beta OS	HSP90AB1	1	6	14	53.05	3.46	2	2	67.2252	2.74	2	2	694	79.9688	5.33838
PDLIM7	Q679P3	PDZ and LIM domain protein 7 OS	PDLIM7	3	3	3					48.85	2.64	1	1	416	45.6943	8.70459
KRT5	A0A1L1RIW5	Type II alpha-keratin IIA OS	KRT5	1	11	55					29.06	4.67	3	5	599	62.4231	8.36768
LUC7L	A0A1D5P8J3	Uncharacterized protein OS	LUC7L	1	3	9					90.1683	9.18	2	2	294	34.7951	10.2427
MRPS12	A0A1D5NVZ0	Uncharacterized protein OS	MRPS12	2	2	8					0	5.93	1	1	135	14.6911	11.3853
ATP5A1WL	A0A1D5P3S4	ATP synthase subunit alpha OS	ATP5A1WL	5	5	7	25.59	1.35	1	1					517	56.0585	8.5874
CTSZ	A0A1D5PFA7	Uncharacterized protein OS	CTSZ	3	3	4					0	4.07	1	1	246	27.1827	6.20166
FYTTD1	Q5ZJ20	UAP56-interacting factor OS	FYTTD1	3	3	3					36.09	6.19	2	2	307	34.3106	11.1802
CDKN2A	Q7ZTG3	ARF tumor suppressor OS	CDKN2A	1	1	1									60	7.28341	13.0259
MAP7D1	F1NYV3	Uncharacterized protein OS	MAP7D1	10	10	17	34.06	0.77	1	1					907	99.8288	9.81787
LIMA1	A0A1D5PTF4	Uncharacterized protein OS	LIMA1	7	7	12					152.722	10.08	6	6	764	85.0621	5.94775
SFSWAP	F1P586	Uncharacterized protein OS	SFSWAP	9	9	13					216.239	9.17	7	8	949	105.059	7.09326
DHX15	F1NHI3	Uncharacterized protein OS	DHX15	7	8	12					32.67	6.69	4	4	762	87.6297	7.32764
DKC1	F1P0Q8	H/ACA ribonucleoprotein complex subunit DKC1 OS	DKC1	5	5	14	0	4.46	2	2					516	58.1138	9.27588
CTTN	F1NU55	Uncharacterized protein OS	CTTN	6	6	10					140.722	5.68	3	3	563	63.2394	5.45264
KRT75L4	A0A1L1RN27	Uncharacterized protein OS	KRT75L4	1	3	20					90.09	3.11	2	3	322	35.3555	9.43701
RPL5L	A0A1D5PCH7	60S ribosomal protein L5 OS	RPL5L	2	2	3					36.16	5.26	1	1	247	27.7551	9.12939
CRIPT	Q5ZKB6	Cysteine-rich PDZ-binding protein OS	CRIPT	1	1	1					0	3.81	1	1	101	11.2486	9.49561
XDH	F1NIV2	Uncharacterized protein OS	XDH	3	3	6					23.88	3.1	2	2	322	35.3555	9.43701
CFAP20	Q5ZHP3	Cilia- and flagella-associated protein 20 OS	CFAP20	2	2	2					25.34	10.36	2	2	193	22.7199	9.75928
CCDC59	R4GL69	Uncharacterized protein OS	CCDC59	2	2	7					41.09	4.88	1	1	205	24.0161	10.3159
HSD17B12	A0A1D5PPX3	Uncharacterized protein OS	HSD17B12	5	5	7	57.91	2.24	1	1					401	42.6438	10.0962
NUDT16L1	Q9IAY5	Tudor-interacting repair regulator protein OS	NUDT16L1	3	3	3					18.21	3.18	1	1	314	33.2751	6.12549
EMP2	A0A1L1RQK7	Uncharacterized protein OS	EMP2	1	1	2					44.23	10.1	1	1	99	11.4001	8.76318
4	E1BWD5	Erythrocyte membrane protein band 4.1 like 5 OS	4	4	4	5	34.16	2.79	1	1					502	57.3403	9.34912
PKM	A0A1D5P9V0	Pyruvate kinase OS	PKM	5	5	9	36.85	4.02	2	2					523	57.3084	8.26514
4	A0A1D5NTC3	Microtubule-associated protein OS	4	2	6	23					73.14	1.71	1	1	821	85.8157	9.0415
THRAP3	F1NY54	Thyroid hormone receptor associated protein 3 OS	THRAP3	8	8	20	33.53	0.93	1	1					966	109.816	10.1694
RPL15	P51417	60S ribosomal protein L15 (Fragment) OS	RPL15	2	2	3	27.67	4.24	1	1					165	19.2935	11.7661
KRTC42L	A0A1D5PMQ5	Uncharacterized protein OS	KRTC42L	2	6	54					94.86	1.8	1	3	499	53.9651	4.98291
POLR2C	A0A1D5PS07	Uncharacterized protein OS	POLR2C	2	2	2					57.6599	9.6	2	2	250	28.5244	5.13525
PPP2CA	A0A1L1RXY0	Serine/threonine-protein phosphatase 2A catalytic subunit alpha isoform OS	PPP2CA	1	1	1					29.6	9.57	1	1	115	13.1282	5.74463
CAV1	A0M8T8	Caveolin OS	CAV1	2	2	3					22.23	4.49	1	1	178	20.4554	6.27783
POLR2J	A0A1L1RP58	Uncharacterized protein OS	POLR2J	1	1	1					43.94	9.09	1	1	110	12.3957	6.93213
SPTBN1	A0A1D5PJY1	Spectrin beta chain OS	SPTBN1	19	19	27					103.449	3.43	8	9	2362	273.941	5.52881
CORO7	F2Z4M1	Uncharacterized protein OS	CORO7	1	1	4	39.67	8.73	1	1	49.3	8.73	1	1	126	14.0745	9.64209
SDPR	R4GFH1	Uncharacterized protein OS	SDPR	3	3	13	37.6048	2.81	1	2					392	43.3497	5.08447
SFPQ	F1P555	Uncharacterized protein OS	SFPQ	4	4	6					39.75	4.48	2	2	647	69.4891	9.51025
LOC771995	A0A1D5P5W7	Uncharacterized protein OS	LOC771995	0	4	10	69.9404	2.81	2	2					320	37.1068	4.75439
CDC42	A0A1L1RTL5	Cell division control protein 42 homolog OS	CDC42	1	1	1	15.57	8.33	1	1					132	14.9409	7.78174
FXR1	A0A1L1RN20	Uncharacterized protein OS	FXR1	4	4	5					19.18	4.07	2	2	565	63.5488	6.16357
RCN2	A0A1D5P5X1	Uncharacterized protein OS	RCN2	2	2	3					110.91	8.14	2	2	307	36.1806	4.60205
SPTAN1	A0A1D5PQC3	Spectrin alpha chain, non-erythrocytic 1 OS	SPTAN1	17	17	17					143.88	4.33	9	9	2449	281.988	5.33838
RPS19BP1	A0A1D5PIN6	Active regulator of SIRT1 OS	RPS19BP1	1	1	1					48.33	7.91	1	1	139	15.4193	10.3745
GULP1	A0A1D5NYH2	Uncharacterized protein OS	GULP1	2	2	3					59.84	7.9	2	2	291	33.1649	8.73389
IQGAP3	A0A1D5PIZ8	Uncharacterized protein OS	IQGAP3	10	10	12	44.03	0.6	1	1	18.1	0.78	1	1	1658	189.507	6.44287
HSPBP1	A0A1D5P628	Uncharacterized protein OS	HSPBP1	2	2	3					93.9972	7.58	2	3	330	35.7193	5.16064
PXMP4	E1C5N7	Peroxisomal membrane protein 4 OS	PXMP4	2	2	6					45.91	3.29	1	1	213	24.0288	10.1401
LMNB2	F1NP51	Lamin-B2 OS	LMNB2	4	4	4					68.0839	7.5	4	4	600	67.9105	5.2749
RCJMB04_7n10	Q5ZL48	Uncharacterized protein OS	RCJMB04_7n10	2	3	6					37.02	4.66	2	2	472	51.884	9.64209
PRPF38B	E1BVP9	Uncharacterized protein OS	PRPF38B	3	3	4					17.16	1.83	1	1	436	52.6773	10.8872
AHCY	A0A1D5PNB8	Uncharacterized protein OS	AHCY	2	2	2	34.04	3.14	1	1					287	31.4901	7.75244
HNRNPA2B1	Q5ZME1	Heterogeneous nuclear ribonucleoprotein A2/B1 OS	HNRNPA2B1	2	3	6					31.91	2.01	1	1	349	36.9624	8.646
CORO2B	A0A1D5PVL9	Coronin OS	CORO2B	4	4	5					33.41	2.11	1	1	475	54.2639	8.17725
DES	E1BZ05	Desmin OS	DES	1	4	35	106.435	6.25	3	5	75.66	6.25	3	5	464	53.4621	5.37646
4	A0A1L1RSL1	Uncharacterized protein OS	4	1	1	9	25.27	7.03	1	1					128	13.9187	5.79541
NUP153	A0A1D5PXQ1	Uncharacterized protein OS	NUP153	7	7	9					87.61	2.83	3	3	1411	146.678	8.36768
NCL	A0A1D5NZ30	Nucleolin OS	NCL	4	4	7					23.51	2.03	1	1	691	75.3543	4.91943
HNRNPA3	A0A1D5P3K3	Uncharacterized protein OS	HNRNPA3	1	2	4					31.91	2.86	1	1	245	26.7092	8.49951
MRPL16	A0A1D5PX13	Uncharacterized protein OS	MRPL16	2	2	4					37.21	3.85	1	1	260	29.4427	10.7261
ACTA1	A0A1I7Q414	Actin, alpha skeletal muscle OS	ACTA1	1	4	3					48.62	20.59	7	13
IDH3G	A0A1D5PTA1	Isocitrate dehydrogenase [NAD] subunit, mitochondrial OS	IDH3G	2	2	2									376	40.4326	8.47021
IMMT	F1P3U1	MICOS complex subunit MIC60 OS	IMMT	5	5	6					0	4.08	3	3	711	79.175	6.01123
CCT8	A0A1D5NTA5	T-complex protein 1 subunit theta OS	CCT8	1	1	1					19.42	6.83	1	1	205	22.1582	4.97021
GSN	O93510	Gelsolin OS	GSN	4	4	6					82.537	6.81	4	4	778	85.7782	6.31592
HNRNPA1	A0A1D5P5G1	Uncharacterized protein OS	HNRNPA1	1	2	4					31.91	2.03	1	1	344	36.0232	9.48096
FKBP11	A0A1D5NYW5	Peptidylprolyl isomerase OS	FKBP11	1	1	2					0	6.62	1	1	136	14.9844	10.4917
HNRNPM	F7B5K7	Uncharacterized protein OS	HNRNPM	5	5	8					37.1127	1.97	1	2	709	76.0264	8.80713
CWF19L2	F1P0F0	Uncharacterized protein OS	CWF19L2	5	5	5					75.6891	3.77	3	3	903	105.014	8.45557
BDH1	Q5ZJZ5	D-beta-hydroxybutyrate dehydrogenase, mitochondrial OS	BDH1	2	2	2					48.4176	6.19	2	2	339	38.212	8.1333
ARPC3	E1C8Y3	Actin-related protein 2/3 complex subunit 3 OS	ARPC3	1	1	2					56.26	6.18	1	1	178	20.5364	8.5874
MFAP1	A0A1D5P189	Microfibrillar-associated protein 1 OS	MFAP1	2	2	3					27.86	3.19	1	1	439	51.2594	4.88135
KPNA3	C6KIB2	Importin alpha 4 (Fragment) OS	KPNA3	3	3	4					31.34	2.61	1	1	498	55.1265	4.80518
PPP1CB	A0A1L1RYP0	Serine/threonine-protein phosphatase OS	PPP1CB	1	1	2					40.64	5.99	1	1	167	19.1935	5.59229
UTP14A	E1C8T8	Uncharacterized protein OS	UTP14A	3	3	8	37.73	1.44	1	1					625	68.9587	5.50342
EIF4H	F1NYA2	Uncharacterized protein OS	EIF4H	2	2	3	34.89	2.76	1	1					254	27.6187	8.07471
SDR16C5	F1NUP9	Uncharacterized protein OS	SDR16C5	2	2	4	29.45	2.95	1	1					305	33.5928	8.93896
RCJMB04_11f7	Q5ZKE6	Uncharacterized protein OS	RCJMB04_11f7	1	1	1					34.08	5.88	1	1	187	21.3037	5.38916
SNRPB	Q9PV94	Small nuclear ribonucleoprotein-associated protein B' OS	SNRPB	2	2	3					23.52	2.92	1	1	240	24.5716	11.1948
Hsp25	Q6BDR9	Heat shock protein 25 OS	Hsp25	1	1	1					0	5.81	1	1	172	18.7443	6.75635
PRPF38A	E1C6A8	Uncharacterized protein OS	PRPF38A	2	2	5					43.0432	5.77	2	2	312	37.4374	9.87646
KRT12	F1NDN6	Uncharacterized protein OS	KRT12	1	5	41					133.92	5.7	5	9	509	53.6847	5.0083
RCJMB04_2c6	Q5ZMG3	Uncharacterized protein (Fragment) OS	RCJMB04_2c6	1	1	2					60.62	5.7	1	1	228	24.3015	6.354
RBBP7	Q9I8G9	Histone-binding protein RBBP7 OS	RBBP7	2	2	2	51.96	5.66	2	2					424	47.6733	4.94482
GNAI3	A0A1D5PDQ8	Uncharacterized protein OS	GNAI3	2	2	4					43.09	5.65	2	2	354	40.4884	5.84619
CACTIN	A0A1D5P199	Uncharacterized protein OS	CACTIN	3	3	3					46.6	3.56	2	2	731	85.7136	8.85107
CTSB	A0A1D5PUR5	Cathepsin B OS	CTSB	2	2	10					22.16	2.35	1	1	340	37.6277	5.99854
SNRNP200	A0A1D5NUU1	Uncharacterized protein OS	SNRNP200	11	11	13					30.39	0.47	1	1	2136	244.389	6.11279
DECR2	A0A1L1RZ91	Uncharacterized protein OS	DECR2	1	1	1					35.89	5.37	1	1	298	31.6784	9.0708
CDK11A	A0A1D5PGK3	Uncharacterized protein OS	CDK11A	3	3	4					80.34	3.65	2	2	548	61.8285	4.77979
DSP	E1BWI0	Uncharacterized protein OS	DSP	15	15	40	115.406	2.6	6	6	79.318	1.18	4	4	2807	324.934	6.56592
EFTUD2	Q5F3X4	116 kDa U5 small nuclear ribonucleoprotein component OS	EFTUD2	5	5	8					27.79	0.82	1	1	972	109.408	4.99561
SSB	F6R1X6	Uncharacterized protein OS	SSB	2	2	4					63.32	2.72	1	1	404	46.2881	8.22119
4	A0A1D5PYC4	Uncharacterized protein OS	4	1	1	1					37.28	5.17	1	1	232	24.1498	4.85596
HSPB1	F1P593	Heat shock protein beta-1 OS	HSPB1	1	1	1					35.67	5.15	1	1	194	21.8131	6.69775
POLR2B	F1NCB0	DNA-directed RNA polymerase subunit beta OS	POLR2B	5	5	5					76.58	4.09	4	4	1174	133.739	6.94678
TAF15	E1BT66	Uncharacterized protein OS	TAF15	2	2	3					43.38	1.91	1	1	472	51.2205	8.04541
SNRPB2	R4GH36	Uncharacterized protein OS	SNRPB2	1	1	1					60.33	4.87	1	1	226	25.5912	9.70068
NONO	Q5ZIZ5	Non-POU domain containing octamer binding OS	NONO	2	2	3					32.3	1.9	1	1	473	54.0329	8.82178
RRP1B	A0A1D5PAP2	Uncharacterized protein OS	RRP1B	3	3	3					53.22	3.19	2	2	752	84.0541	9.40771
SF3A2	A0A1D5PTP8	Uncharacterized protein OS	SF3A2	1	1	1					36.6	4.65	1	1	301	33.4411	9.17334
CDK17	F1P1K1	Uncharacterized protein OS	CDK17	2	2	3					24.77	1.73	1	1	462	52.619	8.6167
ACAT1	E1C0Q5	Uncharacterized protein OS	ACAT1	1	1	1					34.52	4.51	1	1	421	44.0619	9.0415
RPLP0	A0A1D5PK69	60S acidic ribosomal protein P0 OS	RPLP0	1	1	1					28.51	4.46	1	1	269	29.2371	5.5415
GCAT	F1NBE3	Uncharacterized protein OS	GCAT	1	1	1					17.13	3.18	1	1	1101	114.228	9.81787
PPIL4	E1C3R0	Uncharacterized protein OS	PPIL4	2	2	3					84.34	4.39	2	2	478	55.8641	6.52197
RBM27	F1NM59	Uncharacterized protein OS	RBM27	4	4	6					70.7152	2.29	2	2	1006	113.005	8.93896
NOL12	F1NCS7	Uncharacterized protein OS	NOL12	1	1	2					50.93	4.21	1	1	214	24.8892	10.1841
EEF2	A0A1D5PWP9	Elongation factor 2 OS	EEF2	2	4	6					52.74	3.38	3	3	858	95.2989	6.82959
FAM120A	A0A1D5P5D9	Uncharacterized protein OS	FAM120A	3	3	6					72	3.16	2	2	1075	117.954	8.90967
SSR4	A0A1D5PVN8	Uncharacterized protein OS	SSR4	1	1	1					57.1	3.94	1	1	279	29.8477	7.35693
MARK3	E1BRA3	Non-specific serine/threonine protein kinase OS	MARK3	3	3	7					54.6	1.51	1	1	793	88.8653	9.56885
KRT75L2	A0A1D5PG74	Uncharacterized protein OS	KRT75L2	1	2	7	21.9	2.46	1	1	0	2.46	1	1	488	53.1939	5.65576
MATR3	Q8UWC5	Nuclear protein matrin 3 OS	MATR3	3	3	5					32.96	3.88	3	3	902	100.651	6.15088
3	E1BTT4	Hydroxyacyl-CoA dehydrogenase trifunctional multienzyme complex subunit beta OS	3	2	2	2	62.9758	3.8	2	2					474	50.8174	9.31982
TANC1	E1C607	Uncharacterized protein OS	TANC1	1	1	1					19.62	8.81	1	1	212	24.488	8.67529
ESCO2	F1NGQ2	Uncharacterized protein OS	ESCO2	2	2	3					18.49	1.71	1	1	644	70.1609	9.62744
ALDOB	B4Z858	Fructose-bisphosphate aldolase (Fragment) OS	ALDOB	1	1	2	46.62	3.72	1	1					188	20.0513	6.52197
SURF6	A0A1D5PPM7	Uncharacterized protein OS	SURF6	1	1	1									356	41.4491	10.3745
LOC768978	A0A1D5PVQ6	Uncharacterized protein OS	LOC768978	1	2	11	53.61	2.04	1	1	0	2.04	1	1	442	50.3731	5.60498
DHRS7B	F1NH35	Uncharacterized protein OS	DHRS7B	1	1	1					57.69	3.56	1	1	309	33.802	9.53955
UNC45A	A0A1D5P9T4	Uncharacterized protein OS	UNC45A	3	3	3					26.65	1.29	1	1	931	102.526	6.48096
FARSA	Q5ZJQ2	Phenylalanine--tRNA ligase alpha subunit OS	FARSA	1	1	1					43.59	3.16	1	1	443	49.5195	8.92432
STAU1	F1NHD1	Uncharacterized protein OS	STAU1	1	2	4					52.05	3.04	2	2	690	75.3869	9.34912
KRT20	F1NDP8	Uncharacterized protein OS	KRT20	1	2	13	26.33	2.97	2	4	31.1	1.3	1	1	538	60.7358	5.21143
2	Q90WF1	Filamin OS	2	7	7	7					27.55	0.34	1	1	2610	272.78	6.354
ADD2	R4GIH1	Uncharacterized protein OS	ADD2	1	2	2					56.8968	2.9	2	2	620	68.4726	6.34131
PRPF8	E1BZT5	Uncharacterized protein OS	PRPF8	7	7	7					23.01	0.64	1	1	2335	273.459	8.82178
RAI14	A0A1D5P991	Uncharacterized protein OS	RAI14	3	3	4					36.08	1.16	1	1	945	107.083	5.64307
RNASEH1	F1NN23	Ribonuclease H1 OS	RNASEH1	1	1	2	53.3561	2.73	1	2					293	32.4419	8.42627
SYNCRIP	F1NZU2	Uncharacterized protein OS	SYNCRIP	1	1	1					31.71	2.68	1	1	448	49.6507	7.2251
RRS1	A0A1D5P6R9	Ribosome biogenesis regulatory protein OS	RRS1	1	1	1	30.78	2.67	1	1					337	37.3535	11.561
KRT10	E1C6Q9	Uncharacterized protein OS	KRT10	2	2	4	25.19	1.16	1	1					604	62.0359	5.18604
LBR	F6UZR6	Lamin-B receptor OS	LBR	2	2	3					45.13	2.52	2	2	636	73.3428	9.11475
POM121CL	A0A1D5P2S6	Uncharacterized protein OS	POM121CL	2	2	3					26.16	0.98	1	1	1123	111.903	10.4478
MPHOSPH10	F1NC78	U3 small nucleolar ribonucleoprotein protein MPP10 OS	MPHOSPH10	1	1	1	0	2.39	1	1					628	72.5046	4.84326
FTSJ3	A0A1D5PVQ1	pre-rRNA processing protein FTSJ3 OS	FTSJ3	2	2	2	28.7	1.11	1	1					814	92.574	6.91748
ACTL6A	E1BR36	Uncharacterized protein OS	ACTL6A	1	1	1	42.07	2.33	1	1					429	47.4535	5.71924
ATP5F1B	A0A1D5PU77	ATP synthase subunit beta OS	ATP5F1B	1	1	3					16.42	2.25	1	1	533	56.5937	5.65576
PLS3	A0A1D5PE96	Uncharacterized protein OS	PLS3	1	1	3					58.49	2.23	1	1	628	70.8133	5.74463
FRA10AC1	A0A1D5NWK6	Uncharacterized protein OS	FRA10AC1	1	2	2					17.8	3.46	1	1	881	99.1345	6.52197
GAPDH	A0A1L1RZ68	Glyceraldehyde-3-phosphate dehydrogenase	GAPDH	1	1	1					0	2.01	1	1	778	85.778	8.68994
TRNT1	F1NMW8	Uncharacterized protein OS	TRNT1	1	1	3					28.06	1.94	1	1	361	41.5134	6.75635
PTBP1	F1P5K0	Uncharacterized protein OS	PTBP1	1	1	1					39.29	1.9	1	1	526	56.6793	9.31982
ATAD3A	A0A1D5PVA4	Uncharacterized protein OS	ATAD3A	1	1	3					35.46	1.82	1	1	604	67.1779	9.36377
KPNB1	A0A1D5P1W7	Uncharacterized protein OS	KPNB1	2	2	3					0	0.73	1	1	1099	119.865	6.06201
MSN	A0A1D5PKC8	Uncharacterized protein OS	MSN	1	1	1					28.44	1.72	1	1	580	68.3281	6.3667
4	A0A1L1RWR1	Uncharacterized protein OS	4	1	1	1					0	1.66	1	1	422	47.3115	6.13818
SPECC1	E1BVU7	Uncharacterized protein OS	SPECC1	2	2	2					42.92	9.9	4	4	1069	118.433	7.34229
SSRP1	B6ZLK1	FACT complex subunit SSRP1 OS	SSRP1	1	1	1					32.42	1.56	1	1	706	80.0449	6.87354
SVIL	A0A1D5PS68	Uncharacterized protein OS	SVIL	2	2	3					66.32	1.52	2	2	1773	200.56	6.65381
H2A-IX	P70082	Uncharacterized protein OS	H2A-IX	3	1	2					40.05	1.94	1	2	868	97.7785	7.07861
NOLC1	A0A1D5PUU2	Uncharacterized protein OS	NOLC1	1	1	2					39.59	1.29	1	1	696	72.3748	9.64209
SYNPO	R4GI80	Uncharacterized protein OS	SYNPO	1	1	1					23.73	1.14	1	1	964	99.362	9.70068
JAKMIP2	A0A1D5NY32	Uncharacterized protein OS	JAKMIP2	1	1	2	25.12	1.1	1	1					815	95.4985	5.52881
KIF11	A0A1D5NUY2	Uncharacterized protein OS	KIF11	1	1	1					54.99	1.03	1	1	1067	119.881	5.61768
UBAP2L	A0A1D5P8V6	Uncharacterized protein OS	UBAP2L	1	1	1									1079	113.342	6.88818
FLNB	A0A1D5NYG3	Uncharacterized protein OS	FLNB	3	3	3					18.74	0.68	2	2	2652	283.803	5.69385
MAP4K3	A0A1D5P4Q2	Mitogen-activated protein kinase kinase kinase kinase OS	MAP4K3	1	1	1	0	0.88	1	1					798	90.275	7.92822
MYO5A	A0A1D5PAB0	Unconventional myosin-Va OS	MYO5A	1	2	3					31.59	0.33	1	1	1797	208.992	8.52881
CLIP2	A0A1D5PY04	Uncharacterized protein OS	CLIP2	1	1	1					40.61	0.6	1	1	1005	112.051	7.02002
4	A0A1D5PJC8	Uncharacterized protein OS	4	1	1	1					0	0.56	1	1	1416	164.025	6.75635
AHNAK2	E1BUP8	Uncharacterized protein OS	AHNAK2	1	1	2	16.01	0.3	1	1					2961	310.766	5.65576

## Sheet: Virus-PB1
Accession	Description		Σ# Unique Peptides	Σ# Peptides	Σ# PSMs	Score R20190100112_CK	Coverage R20190100112_CK	# Peptides R20190100112_CK	# PSM R20190100112_CK	Score R20190100112_PB1	Coverage R20190100112_PB1	# Peptides R20190100112_PB1	# PSM R20190100112_PB1	# AAs	MW [kDa]	calc. pI
F1NJ08	Vimentin OS	VIM	36	41	294	4040.05	77.17	39	160	3376.3	69.13	35	134	460	53.1827	5.21143
A0A1L1RRG7	Ribosomal protein S2 OS	RPS2	1	5	29	496.54	68.35	5	15	483.137	68.35	5	14	79	8.69823	8.00146
F1NPA9	Uncharacterized protein OS	RPS3	15	15	58	484.772	60.49	14	27	520.189	63.79	15	31	243	26.7024	9.65674
A0A1D5PDZ9	Uncharacterized protein OS	RPL23	5	5	26	214.078	59.8	5	14	205.789	59.8	5	12	102	10.4417	10.6382
A0A1D5PK33	Uncharacterized protein OS	RPS14	5	5	15	156.639	59.78	5	9	113.912	59.78	4	6	92	9.89134	11.3413
E1C4M0	Uncharacterized protein OS	RPS2	11	15	62	813.854	47.9	13	31	755.049	44.41	13	31	286	30.6544	10.2427
A0A1L1RYE0	40S ribosomal protein S8 OS	RPS8	7	7	22	388.903	42.14	6	12	360.994	47.17	6	10	159	18.2728	9.80322
Q98TH5	Ribosomal protein S11 OS	cRPS11	9	9	25	181.35	39.87	8	12	256.664	39.87	7	13	158	18.3349	10.3013
A0A1D5P7E4	DEAD-box helicase 41 OS	4	32	32	82	840.327	42.95	26	40	827.968	38.74	25	42	617	69.1807	7.45947
E1BU66	Uncharacterized protein OS	RPL38	3	3	12	100.492	28.57	2	5	157.464	47.14	3	7	70	8.21273	10.0962
A0A1D5P198	Tubulin alpha chain OS	TUBA1A1	2	15	38	244.358	33.92	11	12	616.737	44.79	15	26	451	50.1196	5.05908
A0A1L1RMP2	Uncharacterized protein OS	RPL32	3	3	20	274.833	44.78	3	12	154.459	44.78	3	8	67	7.66405	9.62744
F1NWP3	Heat shock cognate 71 kDa protein OS	HSPA8	13	22	55	177.185	17.03	9	10	967.373	44.43	22	45	646	70.8272	5.51611
A0A1D5PY92	40S ribosomal protein S3a OS	RPS3A	11	11	24	190.517	42.8	11	15	136.369	28.03	7	9	264	29.8477	9.71533
E1BS06	Uncharacterized protein OS	RPL23A	8	8	44	501.9	42.58	8	24	478.203	37.42	7	20	155	17.6451	10.4478
A0A1L1RRG3	Ubiquitin-40S ribosomal protein S27a OS	RPS27A	3	3	7	65.636	42.27	3	5	30.75	22.68	2	2	97	11.341	9.93506
A0A1L1RLQ7	Uncharacterized protein OS	RPL28	6	6	15	155.388	38.1	6	8	184.487	20.63	3	7	126	14.288	12.0591
E1C8S9	Uncharacterized protein OS	DNAJC9	8	8	13	246.079	33.85	7	10	54.9202	10.77	3	3	260	29.8262	6.25244
R4GGJ0	Ribosomal protein S16 OS	RPS16	6	6	12	166.607	31.51	5	7	140.387	30.82	5	5	146	16.4031	10.2134
A0A1L1RTZ2	60S ribosomal protein L27 OS	RPL27	3	3	8	62.9162	16.19	2	3	72.2658	36.19	3	5	105	11.7905	10.2866
D0EKR3	Peptidyl-prolyl cis-trans isomerase OS	PPIA	6	6	8	59.4831	12.12	2	2	74.7673	35.76	6	6	165	17.7987	8.08936
A0A1L1RVH6	Uncharacterized protein OS	RPS25	3	3	10	161.097	22.35	2	5	111.26	35.29	3	5	85	9.32819	9.80322
A0A1L1RJP8	Tubulin alpha chain OS	TUBA4A	0	12	28	151.414	23.66	7	8	392.047	35.27	12	20	448	49.9384	5.05908
A0A1L1RV36	Uncharacterized protein OS	RPL27A	3	3	18	220.875	35.16	3	11	160.29	35.16	3	7	91	10.3497	10.1108
E1C8F7	Uncharacterized protein OS	RPL24	7	7	20	316.98	35.03	7	13	170.803	30.57	6	7	157	17.78	11.2534
P47836	40S ribosomal protein S4 OS	RPS4	9	9	34	562.252	29.28	7	20	528.085	32.32	8	14	263	29.5761	10.1548
A0A1D5PD44	Uncharacterized protein OS	RPL10L1	5	5	21	230.968	34.76	5	12	213.811	34.76	5	9	164	18.4907	10.1841
Q98TF7	60S ribosomal protein L35 OS	RPL35	6	6	17	207.759	34.15	5	9	202.189	24.39	4	8	123	14.5426	11.0483
A0A1L1RZP8	Uncharacterized protein OS	ERH	2	2	2					40.29	33.8	2	2	71	8.19787	4.70361
A0A1L1RQX1	Eukaryotic translation elongation factor 1 beta 2 OS	EEF1B2	2	2	2					74.79	33.8	2	2	71	7.90499	4.71631
P60706	Actin, cytoplasmic 1 OS	ACTB	5	11	33	329.244	31.47	10	19	327.702	25.87	8	14	375	41.7097	5.47803
A0A1D5PS72	Uncharacterized protein OS	EEF1A1	8	8	28	257.504	29.26	6	13	296.723	25.28	7	15	352	38.7633	9.12939
Q5ZLG7	Uncharacterized protein OS	SLC25A6	3	10	17	114.225	18.12	5	5	216.327	28.19	9	12	298	32.7271	9.71533
A0A182C6I3	W-linked ribosomal protein L17 OS	3	5	5	25	276.953	32.07	5	13	282.521	26.63	4	12	184	21.3834	10.1841
F1NW97	Tubulin alpha chain OS	TUBA4B	1	11	26	169.2	17.19	6	7	481.746	31.92	11	19	448	49.9624	5.05908
P08636	40S ribosomal protein S17 OS	RPS17	4	4	11	182.199	31.85	4	8	89.83	14.81	2	3	135	15.5284	9.84717
P41125	60S ribosomal protein L13 OS	RPL13	7	7	23	324.307	28.44	6	10	306.86	27.96	6	13	211	24.3806	11.7515
A0A1L1RR33	Tubulin alpha chain OS	TUBA3E	1	10	21	112.38	13.04	4	5	379.508	30.68	10	16	414	46.1307	5.12256
F1NJ10	Uncharacterized protein OS	SLC25A5	2	9	15	87.95	13.42	4	4	213.774	30.54	9	11	298	32.8431	9.75928
A0A1D5PDV6	Uncharacterized protein OS	RPS19	4	4	5	49.02	6.52	1	1	74.9534	29.71	4	4	138	15.3712	10.3159
A0A1L1RT65	40S ribosomal protein S24 OS	RPS24	3	3	20	222.121	29.23	3	10	168.409	29.23	3	10	130	15.0592	10.8872
R4GIQ2	Ribosomal protein L21 OS	RPL21	5	5	7	55.8216	21.88	4	5	24.42	14.37	2	2	160	18.5651	10.4917
A0A1D5NTR6	Ribosomal protein L34 OS	RPL34	4	4	11	98.4381	28.21	4	5	93.3854	28.21	4	6	117	13.2975	11.4731
A0A1D5NT74	Protein S100-A10 OS	S100A10	2	2	2					29.32	27.42	2	2	62	7.30151	5.8335
P62801	Histone H4 OS	H4-I	3	3	5	65.6743	27.18	3	3	66.8957	17.48	2	2	103	11.3604	11.356
A0A1L1RXU9	40S ribosomal protein S13 OS	RPS13	4	4	8	92.3405	27.14	4	6	65.7036	12.14	2	2	140	16.0541	10.814
A0A1D5P719	Peroxiredoxin-1 OS	PRDX1	3	3	4	38	16	2	2	40.3459	19	2	2	100	11.302	8.63135
Q5ZM66	40S ribosomal protein S26 OS	RPS26	3	3	5	54.39	20.87	2	3	33.37	13.91	2	2	115	13.0231	11.0044
Q9PTD6	Ribosomal protein S6 (Fragment) OS	2	7	7	66	1281.95	26.32	7	38	830.487	26.32	7	28	247	28.4058	10.8286
A0A1L1RYT2	Destrin OS	DSTN	2	2	3	0	11.96	1	1	24.39	26.09	2	2	92	10.3252	7.07861
B3VHV2	Heat shock protein 70 OS	HSP70	4	13	27	107.803	6.78	4	4	617.523	26.03	13	23	634	69.8027	5.77002
F1NH93	Uncharacterized protein OS	RPS20	3	3	11	90.9359	15.97	2	5	152.557	25.21	3	6	119	13.3653	9.93506
P47832	60S ribosomal protein L26 (Fragment) OS	RPL26	5	5	9	83.3141	25	5	5	68.3893	13.28	3	4	128	15.1554	10.3599
P09244	Tubulin beta-7 chain OS	2	1	9	34	174.804	12.61	5	7	611.464	24.77	9	27	444	49.639	4.89404
A5HUJ4	Tripartite motif protein 7 OS	TRIM7.2	8	8	16	209.907	16.44	6	9	146.629	15.84	5	7	505	56.5063	5.47803
P09203	Tubulin beta-1 chain OS	2	1	9	31	108.01	9.89	4	5	504.034	24.72	9	26	445	49.8769	4.89404
P32882	Tubulin beta-2 chain OS	1	1	9	31	108.01	9.89	4	5	541.026	24.72	9	26	445	49.9209	4.89404
F1NYB1	Tubulin beta chain OS	TUBB4B	1	9	31	143.173	12.58	5	6	504.034	22.02	8	25	445	49.843	4.85596
F1NIK4	Uncharacterized protein OS	RPL36A	4	4	14	124.077	24.53	4	8	87.1288	24.53	4	6	106	12.4088	10.6821
A0A1D5PEM4	Myosin light polypeptide 6 OS	MYL6	3	3	4	91.247	24.5	3	3	41.28	8.61	1	1	151	16.9591	4.52588
A0A1D5NZ06	40S ribosomal protein S27 OS	RPS27	2	2	4	35.54	22.62	2	2	27.68	22.62	2	2	84	9.45484	9.45166
F1NDC2	Uncharacterized protein OS	RPS23	4	4	17	217.15	21.68	4	10	148.503	20.98	3	7	143	15.7977	10.4917
Q9PST0	Beta tropomyosin (Fragment) OS	2	1	1	2	39.91	21.62	1	1	38.07	21.62	1	1	37	4.2802	4.71631
A0A1L1RT67	60S ribosomal protein L36 OS	RPL36	2	2	2	29.45	10.1	1	1	44.16	11.11	1	1	99	11.5565	11.356
A0A1I7Q414	Actin, alpha skeletal muscle OS	ACTA1	1	7	17	164.92	18.98	6	10	152.441	19.25	6	7	374	41.5898	5.46533
Q6EE39	Ribosomal protein L19 (Fragment) OS	2	3	3	12	212.729	20.69	3	7	128.148	20.69	3	5	174	20.7537	11.561
A0A1I7Q419	40S ribosomal protein S12 OS	RPS12	2	2	2					44.26	20.66	2	2	121	13.52	7.92822
A0A1D5PAL1	Uncharacterized protein OS	SMIM12	2	2	4	56.3292	20.43	2	3	0	12.9	1	1	93	10.6677	9.12939
A0A1L1RW84	Uncharacterized protein OS	ARF1	2	2	4	39.5	20.42	2	2	64.34	20.42	2	2	142	16.2816	9.5542
A0A1D5P5J0	Uncharacterized protein OS	CHTOP	4	4	12	169.171	20.24	4	7	137.568	20.24	4	5	247	26.1378	12.2349
A0A1L1RJU2	Ribosomal protein L37 OS	RPL37	2	2	4	44.175	8.42	1	2	44.8904	18.95	2	2	95	10.8017	11.7368
Q98TF8	60S ribosomal protein L22 OS	RPL22	2	2	4	77.64	18.75	2	2	59.97	18.75	2	2	128	14.7197	9.18799
F1NME1	Uncharacterized protein OS	HIST1H111R	4	4	9	36.0385	10.05	2	4	48.2987	14.61	3	5	219	21.8181	11.019
F1NIL3	Uncharacterized protein OS	ATP5L	2	2	3	0	12.15	1	1	35.4476	18.69	2	2	107	11.8474	10.228
F1P593	Heat shock protein beta-1 OS	HSPB1	3	3	3					56.8033	17.01	3	3	194	21.8131	6.69775
A0A1D5P3B1	Uncharacterized protein OS	RPL11	3	3	11	181.398	16.85	3	7	143.051	16.85	3	4	178	20.2207	9.68604
R4GH93	Uncharacterized protein OS	4	2	2	2					48.01	16.83	2	2	101	11.5877	6.53662
Q92064	Histone H2A (Fragment) OS	3	2	2	4	32.0636	16.67	2	2	53.4736	16.67	2	2	96	10.6178	10.7261
A0A1D5PQ92	Uncharacterized protein OS	3	2	4	21	336.593	16.52	4	11	211.772	16.52	4	10	224	25.6871	5.0083
A0A146F0A0	Keratin, type II cytoskeletal cochleal OS	otokeratin	2	10	49	548.508	14.63	9	28	306.281	14.43	9	21	492	53.7165	6.1001
Q5ZL72	60 kDa heat shock protein, mitochondrial OS	HSPD1	7	7	9	76.5	7.5	2	2	176.121	16.4	7	7	573	60.9344	5.87158
A0A1D5NX48	Uncharacterized protein OS	KRT17	4	9	27	420.669	16.09	9	18	170.885	5.58	3	9	466	50.7166	5.04639
A0A1L1RT87	Uncharacterized protein OS	RPL18A	1	1	2	47.92	16	1	1	52.53	16	1	1	50	6.05536	11.8979
A0A1D5PC92	Histone H2B OS	HIST1H2B5L	2	2	3	31.11	8.73	1	1	56.2938	15.87	2	2	126	13.9195	10.2427
A0A1L1RXJ8	Uncharacterized protein OS	RPS24	1	1	1	40.96	15.79	1	1					57	6.72376	10.7847
E1C1J1	Uncharacterized protein OS	CEP170	24	24	35	315.93	8.09	13	13	469.487	12.87	20	22	1632	179.633	7.48877
A0A1L1RNY6	Uncharacterized protein OS	CCT6A	1	1	1					19.92	15.18	1	1	112	11.8973	7.43018
A0A1D5P5R0	Heat shock protein HSP 90-alpha OS	HSP90AA1	3	7	21	98.9603	11.54	5	9	107.78	15.16	7	12	719	83.0101	5.12256
A0A1L1S0B1	40S ribosomal protein SA OS	RPSA	3	3	5	46.82	11.67	2	2	74.8426	14.79	3	3	257	28.6574	4.98291
A0A1D5P5X1	Uncharacterized protein OS	RCN2	4	4	4					62.1939	14.66	4	4	307	36.1806	4.60205
A0A1D5PHC5	Heat shock cognate protein HSP 90-beta OS	HSP90AB1	2	6	18	76.705	5.91	3	7	117.83	14.55	6	11	694	79.9688	5.33838
A0A1D5PMH6	Uncharacterized protein OS	RPL3	5	5	8	87.7387	12.19	4	4	111.154	10.63	4	4	320	36.7797	10.0669
P09653	Tubulin beta-5 chain OS	3	1	5	14	52.4	2.24	1	1	291.778	14.35	5	13	446	49.9391	4.88135
A0A1L1S119	Nucleoside diphosphate kinase OS	NME2	1	1	1					28.49	14.29	1	1	63	7.10443	4.99561
A0A1D5P5Z4	Uncharacterized protein OS	KRT15	4	7	23	263.819	12.35	6	12	203.15	10.72	5	11	429	47.8458	5.19873
A0A1D5NW11	Keratin, type I cytoskeletal 19 OS	KRT19	2	8	24	329.176	13.1	8	15	198.993	9.05	5	9	420	45.769	5.12256
A0A1D5PZN3	Uncharacterized protein OS	BAGCR2L	2	2	2					75.9038	13.04	2	2	138	15.7019	5.37646
A0A1D5P8V3	14-3-3 protein zeta OS	YWHAZ	2	2	3	40.57	12.82	2	2	0	6.84	1	1	117	13.2254	4.729
E1C3G8	Uncharacterized protein OS	RPS29	1	1	1	0	12.5	1	1					56	6.6723	10.1255
A0A1L1RY95	Uncharacterized protein OS	UBE2N	1	1	1					39.57	12.36	1	1	89	10.0823	8.79248
A0A1L1RZ04	Uncharacterized protein OS	KRT6A	1	7	30	419.106	10.56	6	16	225.745	12.28	7	14	521	56.8546	8.26514
P17785	Annexin A2 OS	ANXA2	4	4	6	86.7376	8.85	3	3	81.49	9.44	3	3	339	38.6159	7.32764
F1N8Z4	RuvB-like helicase OS	RUVBL1	4	4	6	42.02	2.63	1	2	38.8003	11.84	4	4	456	50.1483	6.41748
A0A1L1S0Q5	60S ribosomal protein L37a OS	RPL37A	1	1	1	43.19	11.76	1	1					68	7.59093	9.94971
Q9YI21	Fibroblast growth factor receptor-like embryonic kinase (Fragment) OS	2	1	1	1					24.19	11.76	1	1	68	7.84499	7.51807
A0A1D5NTU8	Uncharacterized protein OS	KRT75L4	2	9	35	356.589	10.44	8	18	199.112	8.89	7	17	709	70.0449	7.1958
A0A1L1RWT6	40S ribosomal protein S15 OS	RPS15	2	2	18	104.92	11.61	2	11	70.3646	11.61	2	7	112	12.9821	10.8872
A0A1D5P0I1	Calmodulin OS	CALM2	1	1	1	42.02	11.54	1	1					78	9.01918	4.44971
A0A1D5PY20	Uncharacterized protein OS	WDR83	3	3	5	32.1546	6.98	2	2	94.6467	11.43	3	3	315	34.3509	6.17627
Q9I898	Dolichyl-diphosphooligosaccharide--protein glycosyltransferase subunit DAD1 (Fragment) OS	2	1	1	1					25.39	11.32	1	1	106	11.3849	8.52881
A0A1D5Q026	Uncharacterized protein OS	CHCHD4	1	1	1					51.4	11.25	1	1	80	9.02096	4.4624
A0A1D5P063	Small integral membrane protein 4 OS	SMIM4	1	1	1	0	11.11	1	1					72	8.79874	10.8872
A0A1L1RUU9	Myosin regulatory light chain 2, smooth muscle minor isoform OS	MYL12B	1	1	1	37.59	11	1	1					100	11.5915	4.44971
O57613	Paranemin OS	2	14	14	24	368.544	9.27	12	15	117.513	4.75	7	9	1748	193.066	4.23389
Q5F357	Apoptosis-inducing factor 1, mitochondrial OS	AIFM1	3	3	3					90.027	10.38	3	3	443	48.8773	7.60596
A0A1L1RWQ5	40S ribosomal protein S30 OS	FAU	1	1	2	51.04	10.31	1	1	44.38	10.31	1	1	97	10.5528	10.8726
A0A1L1RP67	Prohibitin OS	PHB	1	1	1	23.3	10.26	1	1					195	21.5175	4.98291
A0A1X9WEL5	Elongation factor Tu OS	TUFM	4	4	5	31.51	1.62	1	1	110.858	10.16	4	4	433	47.0776	7.28369
A0A1L1S0Q8	Uncharacterized protein OS	RPL9	1	1	3	75.13	9.9	1	2	52.33	9.9	1	1	101	11.3309	7.18115
F6SU35	Ribosomal protein OS	RPL10A	2	2	2					34.69	9.68	2	2	217	24.6926	9.87646
F1NP51	Lamin-B2 OS	LMNB2	6	6	6					83.3241	9.67	6	6	600	67.9105	5.2749
A0A1D5P4Q8	Uncharacterized protein OS	JAGN1	1	1	1					24.38	9.62	1	1	104	11.7562	9.5835
A0A1L1RZ68	Glyceraldehyde-3-phosphate dehydrogenase OS	GAPDH	2	2	2					0	9.52	2	2	231	24.5275	8.14795
A0A1D5PI46	Triosephosphate isomerase OS	TPI1	1	1	2	62.1	9.47	1	1	48.42	9.47	1	1	190	20.6358	8.25049
A0A1I7Q3Y2	Receptor of-activated protein C kinase 1 OS	RACK1	3	3	3	25.46	2.54	1	1	42.4674	6.88	2	2	276	30.5272	7.63525
Q90593	Endoplasmic reticulum chaperone BiP OS	HSPA5	4	6	11	120.467	8.13	5	5	187.002	6.75	4	6	652	71.9743	5.22412
A0A1I7Q3Y7	GTP-binding nuclear protein Ran OS	RAN	2	2	2					32.69	9.27	2	2	205	23.2281	7.88428
A0A1D5PSH6	Alpha-enolase OS	ENO1	2	2	3	91.61	4.15	1	1	87.16	9.22	2	2	434	47.3843	6.45557
A0A1L1RSZ1	Uncharacterized protein OS	RPL7L1	2	2	2	54.9025	9.14	2	2					175	20.104	10.1255
E1C4U5	Uncharacterized protein OS	DHX35	7	7	8	23.38	1.28	1	1	138.91	9.1	7	7	703	78.6297	8.41162
A0A1D5PN05	Uncharacterized protein OS	COX6C	1	1	1	42.52	9.09	1	1					77	8.78557	10.0669
A0A1D5P211	Uncharacterized protein OS	YBX3	1	1	3	74.03	8.95	1	1	76.7703	8.95	1	2	190	21.5711	10.3745
A0A1L1RXQ8	Uncharacterized protein OS	HSPB9	1	1	1					0	8.81	1	1	193	20.7425	5.60498
A0A1D5P0F2	Heterogeneous nuclear ribonucleoprotein K OS	HNRNPK	1	1	2	44.48	8.79	1	1	65.26	8.79	1	1	182	20.3294	5.97314
F1NN16	40S ribosomal protein S7 OS	RPS7	2	2	3	34.57	4.12	1	1	51.71	8.76	2	2	194	22.0983	10.0962
A0A1L1RZE7	Uncharacterized protein OS	RPS15A	1	1	1					35.47	8.75	1	1	80	9.10483	9.30518
A0A1L1RKQ5	60S ribosomal protein L7 OS	RPL7	1	1	1					39.99	8.55	1	1	117	13.6074	10.1841
A0A1L1RTS0	Solute carrier family 25 member 3 OS	SLC25A3	3	3	4	45.8276	5.19	2	2	49.03	5.93	2	2	270	30.3768	9.49561
Q6PVZ5	Type II alpha-keratin IIA OS	KRT5	1	6	28	282.451	7.01	5	13	197.569	8.51	6	15	599	62.4231	8.36768
E1C6R6	Uncharacterized protein OS	NOP16	2	2	2	31.6	8.33	2	2					180	21.314	9.75928
A0A1B1XXT0	Eukaryotic translation initiation factor 5A OS	EIF5A2	1	1	1	0	8.33	1	1					96	10.5682	8.63135
A0A1L1RT94	Uncharacterized protein OS	RPL31	1	1	2	31.78	7.96	1	1	34.9	7.96	1	1	113	12.917	10.2134
Q5ZHK9	Protein LLP homolog OS	LLPH	1	1	1					28.34	7.89	1	1	114	13.3885	10.4185
A0A1D5PDB5	Transcription initiation factor TFIID subunit 8 OS	TAF8	2	2	3	48.44	3.7	1	1	47.44	7.82	2	2	243	27.3398	6.41748
A0A1D5PTE8	Uncharacterized protein OS	GMFB	1	1	1					23.24	7.8	1	1	141	16.5192	5.14795
Q5F4B6	DNA polymerase delta interacting protein 3 OS	POLDIP3	4	4	5	44.8672	5.74	3	3	50.09	3.83	2	2	418	45.8864	9.93506
Q5ZJ20	UAP56-interacting factor OS	FYTTD1	2	2	2					77.5418	7.49	2	2	307	34.3106	11.1802
A0A1L1RXH1	Phosphoglycerate kinase OS	PGK1	1	1	7	19.56	7.44	1	3	18.23	7.44	1	4	242	25.7463	5.99854
A0A1L1RWL9	Uncharacterized protein OS	RAB10L	1	1	2	38.39	7.43	1	1	44.56	7.43	1	1	148	16.9257	5.84619
A0A1L1RSZ5	Uncharacterized protein OS	RPL8	1	1	1					20.89	7.37	1	1	95	10.6348	10.6675
A0A1D5P5G1	Uncharacterized protein OS	HNRNPA1	2	2	2	30.27	7.27	2	2					344	36.0232	9.48096
F1NV15	Sideroflexin OS	SFXN3	3	3	3					44.16	7.14	3	3	322	35.3555	9.43701
A0A1L1RKI9	Uncharacterized protein OS	TAF10	1	1	1					27.32	7.14	1	1	196	19.6269	6.55127
E1BZ05	Desmin OS	DES	1	4	26	472.772	7.11	4	16	213.869	3.88	2	10	464	53.4621	5.37646
A0A1L1RSL1	Uncharacterized protein OS	4	1	1	4	42.82	7.03	1	2	45.92	7.03	1	2	128	13.9187	5.79541
Q5ZIW4	Uncharacterized protein (Fragment) OS	RCJMB04_23c5	1	1	2	66.9	6.86	1	1	67.79	6.86	1	1	175	20.2944	6.12549
Q5ZKX3	TATA-box binding protein associated factor 12 OS	TAF12	1	1	1					31.86	6.83	1	1	161	17.9792	7.98682
A0A1L1RY04	ATP synthase subunit beta OS	ATP5F1B	1	1	1					18.25	6.8	1	1	353	38.2128	5.19873
P07583	Beta-galactoside-binding lectin OS	1	1	1	1					38.2	6.67	1	1	135	15.0535	7.09326
A0A1D5NYM9	Uncharacterized protein OS	RPL35A	1	1	1					15.67	6.54	1	1	107	12.2006	11.0483
A0A1L1RXD1	Uncharacterized protein OS	NOP56	2	2	2	41.47	6.51	2	2					338	37.1387	7.62061
A0A1D5P3S0	RuvB-like helicase OS	3	1	1	2	54.14	6.38	1	1	54.58	6.38	1	1	188	20.1032	5.59229
Q5F3I7	TATA-box binding protein associated factor 5 OS	TAF5	5	5	9	69.7676	4.33	3	4	109.327	6.37	5	5	785	85.4869	5.70654
A0A1I7Q449	Histone H3 OS	H3F3B	1	1	3	58.1	6.36	1	2	0	6.36	1	1	110	12.3459	11.605
A0A1D5NYX9	Uncharacterized protein OS	MRPS14	1	1	1					35.94	6.35	1	1	126	14.97	11.2534
F1NQL4	Uncharacterized protein OS	ASF1A	1	1	1	27.02	6.21	1	1					177	19.8407	4.57666
A0A1D5PMQ5	Uncharacterized protein OS	KRTC42L	1	4	18	236.546	5.81	4	10	181.449	5.81	4	8	499	53.9651	4.98291
A0A1L1RZG6	60S ribosomal protein L7a OS	RPL7A	1	1	1					0	5.78	1	1	225	25.5152	10.3892
F1NDN6	Uncharacterized protein OS	KRT12	3	5	22	219.149	5.7	5	10	271.973	5.3	4	12	509	53.6847	5.0083
F1NLK0	Uncharacterized protein OS	GNL3	3	3	3	27.5	2.46	1	1	33.81	3.17	2	2	568	63.9442	9.11475
A0A1L1RRQ4	DnaJ heat shock protein family (Hsp40) member A2 OS	DNAJA2	2	2	2					71.95	5.49	2	2	328	36.439	6.53662
A0A1L1RPA5	Uncharacterized protein OS	ATP5C1	1	1	1					35.71	5.29	1	1	170	19.0155	4.98291
A0A1L1RX51	Uncharacterized protein OS	LGMN	2	2	2					32.9446	5.23	2	2	363	41.6184	6.7124
F1NZ86	Stress-70 protein, mitochondrial OS	HSPA9	3	3	3	26.77	1.78	1	1	82.01	3.41	2	2	675	73.1168	6.43018
F1NPS9	ADP-ribosylation factor-like protein 6-interacting protein 4 OS	ARL6IP4	1	1	1					26.12	5.19	1	1	231	25.8119	11.2534
A0A1D5PHN5	Uncharacterized protein OS	RPS10	1	1	1	31.91	5.04	1	1					139	15.9624	10.1255
Q5ZLP3	Uncharacterized protein (Fragment) OS	RCJMB04_5f9	1	1	1					24.11	5.03	1	1	199	22.9413	5.79541
F1NH22	Reticulon OS	RTN1	1	1	1					0	5.03	1	1	159	18.0806	7.82568
A0A1D5PQ19	Heterogeneous nuclear ribonucleoprotein H OS	HNRNPH2	1	1	1					34.77	5.03	1	1	199	20.8432	5.42725
A0A1D5PEN7	Uncharacterized protein OS	CCDC86	1	1	1					37.84	4.95	1	1	182	20.8024	10.7847
A0A1L1RPY5	Uncharacterized protein OS	SEPT2L	1	1	1					29.12	4.92	1	1	183	21.4442	6.7124
R4GL69	Uncharacterized protein OS	CCDC59	1	1	1	38.65	4.88	1	1					205	24.0161	10.3159
Q5ZLE1	Uncharacterized protein OS	RCJMB04_6j9	1	1	2	47.5	4.87	1	1	53.57	4.87	1	1	226	25.5473	9.74463
E1BW83	Uncharacterized protein OS	SLC25A24	2	2	2					16.61	4.84	2	2	475	52.4961	8.26514
A0A1L1RL15	Dolichyl-diphosphooligosaccharide--protein glycosyltransferase subunit 2 OS	RPN2	1	1	1					36.7	4.83	1	1	290	32.2969	7.6792
Q9I883	TA-TA binding protein 1 (Fragment) OS	2	1	1	1					47.79	4.76	1	1	210	22.7578	10.1108
A0A1D5PKD7	Uncharacterized protein OS	NUDT16	1	1	1	36.01	4.74	1	1					190	20.6425	7.56201
A0A1L1RVM8	Uncharacterized protein OS	VDAC2	1	1	2	49.32	4.73	1	1	23.69	4.73	1	1	275	29.3488	8.54346
F1P360	Cytoskeleton associated protein 4 OS	4	2	2	2					53.24	4.61	2	2	499	56.788	5.03369
Q5ZL27	LSM14A, mRNA processing body assembly factor OS	LSM14A	2	2	3	38.3661	4.56	2	2	38.19	1.74	1	1	461	50.279	9.53955
E1BXA9	Uncharacterized protein OS	TAF4	5	5	7	73.0695	2.54	3	3	168.252	3.81	4	4	1101	114.228	9.81787
F1P4F4	Uncharacterized protein OS	SSR1	1	1	1					0	4.51	1	1	288	32.1522	4.51318
A0A1L1RXF0	Uncharacterized protein OS	4	1	1	1	25.69	4.35	1	1					184	20.1805	7.34229
A0A1L1S0I0	Uncharacterized protein OS	4	1	1	3	155.072	4.35	1	2	73.41	4.35	1	1	276	30.6009	9.48096
E1BU14	Uncharacterized protein OS	TAF9	1	1	1	28.47	4.31	1	1					255	27.8655	9.51025
E1C818	H/ACA ribonucleoprotein complex subunit OS	GAR1	1	1	2	44.69	4.29	1	1	38.43	4.29	1	1	210	21.5047	11.0044
P13648	Lamin-A OS	LMNA	3	3	4	39.59	2.59	2	2	66.4827	3.04	2	2	657	73.1204	6.94678
A0A1L1RJ87	Uncharacterized protein OS	RPS5	1	1	2	50.05	4.19	1	1	50.09	4.19	1	1	191	20.5534	9.67139
F1NSP8	Uncharacterized protein OS	HNRNPU	4	4	5	43.5395	1.9	2	3	31.98	2.26	2	2	842	91.5534	5.93506
E1BR00	Adenylosuccinate lyase OS	ADSL	1	1	2	24.22	3.92	1	1	27.9	3.92	1	1	485	54.646	7.12256
A0A1L1RKK7	Uncharacterized protein OS	PRDX3	1	1	1	46.2	3.92	1	1					204	22.4765	6.41748
Q5ZIJ3	Uncharacterized protein OS	NKAP	1	1	1					38.9	3.88	1	1	361	41.6373	10.0962
A0A1D5PJG9	ATP synthase subunit alpha OS	ATP5A1W	2	2	2					46.039	3.8	2	2	553	59.9906	8.96826
B4Z858	Fructose-bisphosphate aldolase (Fragment) OS	ALDOB	1	1	1	41.09	3.72	1	1					188	20.0513	6.52197
A0A1D5PVQ6	Uncharacterized protein OS	LOC768978	1	2	10	106.87	3.62	2	5	79.1409	3.62	2	5	442	50.3731	5.60498
F6RIL3	Uncharacterized protein OS	NSA2	1	1	1	24.54	3.6	1	1					250	29.0511	10.4917
A0A1D5PVN8	Uncharacterized protein OS	SSR4	1	1	1					41.57	3.58	1	1	279	29.8477	7.35693
E1BSR5	Uncharacterized protein OS	RBM25	3	3	3	67.0813	3.55	3	3					817	96.8205	6.02393
Q5F411	T-complex protein 1 subunit epsilon OS	CCT5	1	1	1					22.59	3.33	1	1	541	59.6769	5.74463
E1C5N7	Peroxisomal membrane protein 4 OS	PXMP4	1	1	1	29.67	3.29	1	1					213	24.0288	10.1401
A0A1L1RW43	Uncharacterized protein OS	RPF1	1	1	1	44.42	3.17	1	1					284	33.6559	10.1987
Q5ZIQ5	NADH dehydrogenase [ubiquinone] 1 alpha subcomplex subunit 10, mitochondrial OS	RCJMB04_24e8	1	1	1					0	3.05	1	1	361	41.4051	6.60986
F1NDP8	Uncharacterized protein OS	KRT20	1	2	10	71.4667	2.97	2	4	115.306	1.3	1	6	538	60.7358	5.21143
A0A1D5P9A2	Uncharacterized protein OS	ACTL6B	1	1	1	25.01	2.82	1	1					426	46.9443	5.59229
A0A1D5PES5	Uncharacterized protein OS	SDCBP	1	1	1	39.59	2.74	1	1					219	23.9245	8.83643
A0A1D5PTJ1	Cell division cycle 123 OS	CDC123	1	1	2					49.4999	2.74	1	2	219	25.8588	5.10986
F1NN23	Ribonuclease H1 OS	RNASEH1	1	1	1	43.64	2.73	1	1					293	32.4419	8.42627
A0A1L1S0Q0	Uncharacterized protein OS	TAF7	1	1	1					28.88	2.69	1	1	260	30.224	5.03369
Q2MCJ7	Aquaporin-1 OS	AQP1	1	1	1	40.83	2.59	1	1					270	28.4779	6.90283
A0A1D5PUR5	Cathepsin B OS	CTSB	1	1	1					39.28	2.35	1	1	340	37.6277	5.99854
A0A1D5P9V0	Pyruvate kinase OS	PKM	1	1	1					43.82	2.1	1	1	523	57.3084	8.26514
A0A1D5P0U5	Uncharacterized protein OS	CALR	1	1	1					43.5	2.04	1	1	343	38.8746	4.58936
A0A1D5P1W7	Uncharacterized protein OS	KPNB1	1	1	1					51.13	2	1	1	1099	119.865	6.06201
A0A1D5P5Y3	Ribosome biogenesis protein NOP53 OS	GLTSCR2	1	1	2	47.37	1.91	1	1	44.16	1.91	1	1	470	54.8454	10.3745
E1C874	Uncharacterized protein OS	ARHGAP8	1	1	1	0	1.89	1	1					424	49.1268	8.6167
A0A1D5NXC6	Uncharacterized protein OS	SEC61A2	1	1	1					34.73	1.89	1	1	476	52.1955	8.06006
A0A1D5Q032	Adenylyl cyclase-associated protein OS	CAP1	1	1	1					31.02	1.81	1	1	552	59.061	8.06006
E1C903	Polyadenylate-binding protein OS	PABPC4	1	1	1					52.01	1.75	1	1	630	69.5996	9.5249
A0A1D5P7M5	Protein wntless homolog OS	WLS	1	1	1					26.2	1.52	1	1	525	60.4548	6.46826
E1BWD5	Erythrocyte membrane protein band 4.1 like 5 OS	4	1	1	1	0	1.39	1	1					502	57.3403	9.34912
E1BQU4	Uncharacterized protein OS	NSF	1	1	1					0	1.35	1	1	740	82.1246	6.81494
F1P3U1	MICOS complex subunit MIC60 OS	IMMT	1	1	1	28.28	1.27	1	1					711	79.175	6.01123
D8MIU8	Nuclear mitotic apparatus protein OS	NUMA	3	3	3	30.29	1.21	3	3					2141	241.359	6.1001
A0A1L1RIX5	Uncharacterized protein OS	JUP	1	1	1	40.28	1.07	1	1					747	82.0317	6.13818
E1BV44	Uncharacterized protein OS	CSE1L	1	1	1					32.04	1.03	1	1	971	110.366	5.61768
E1BVU7	Uncharacterized protein OS	SPECC1	1	1	1					0	0.65	1	1	1069	118.433	7.34229
E1BQH2	Uncharacterized protein OS	IARS	1	1	1					23.35	0.47	1	1	1265	144.677	6.49365
A0A1D5NWF0	Uncharacterized protein OS	BPTF	1	1	1	29.39	0.42	1	1					1663	189.976	5.51611
P14105	Myosin-9 OS	MYH9	1	1	1	20.74	0.41	1	1					1959	226.363	5.56689
E1BWI0	Uncharacterized protein OS	DSP	1	1	1	33.8	0.29	1	1					2807	324.934	6.56592

## Sheet: Virus-NP
Accession	GN	Description	ΣCoverage	Σ# Proteins	Σ# Unique Peptides	Σ# Peptides	Σ# PSMs	Score R20181201671_DF_1-CK	Coverage R20181201671_DF_1-CK	# Peptides R20181201671_DF_1-CK	# PSM R20181201671_DF_1-CK	# AAs	MW [kDa]	calc. pI	Accession	GN	Description	ΣCoverage	Σ# Proteins	Σ# Unique Peptides	Σ# Peptides	Σ# PSMs	Score R20181201671_DF_1H5N6NP	Coverage R20181201671_DF_1H5N6NP	# Peptides R20181201671_DF_1H5N6NP	# PSM R20181201671_DF_1H5N6NP	# AAs	MW [kDa]	calc. pI
A0A1L1RRG7	RPS2	Ribosomal protein S2 OS=Gallus gallus OX=9031 GN=RPS2 PE=4 SV=1 - [A0A1L1RRG7_CHICK]	68.35	1	1	5	13	322.64	43.04	3	3	79	8.69823	8.00146	A0A1L1RRG7	RPS2	Ribosomal protein S2 OS=Gallus gallus OX=9031 GN=RPS2 PE=4 SV=1 - [A0A1L1RRG7_CHICK]	68.35	1	1	5	13	1109.73	43.04	3	3	79	8.69823	8.00146
A0A1L1RXL9	VIM	Vimentin OS=Gallus gallus OX=9031 GN=VIM PE=3 SV=1 - [A0A1L1RXL9_CHICK]	63.78	18	22	25	75	297.097	7.65	3	3	392	45.9811	4.84326	A0A1L1RXL9	VIM	Vimentin OS=Gallus gallus OX=9031 GN=VIM PE=3 SV=1 - [A0A1L1RXL9_CHICK]	63.78	18	22	25	75	456.589	41.84	18	41	392	45.9811	4.84326
E1BY89	RPL23	Uncharacterized protein OS=Gallus gallus OX=9031 GN=RPL23 PE=3 SV=2 - [E1BY89_CHICK]	62.86	5	7	7	28	259.857	37.86	4	4	140	14.8561	10.5063	E1BY89	RPL23	Uncharacterized protein OS=Gallus gallus OX=9031 GN=RPL23 PE=3 SV=2 - [E1BY89_CHICK]	62.86	5	7	7	28	413.814	62.86	7	9	140	14.8561	10.5063
A0A1D6UPP7	RPS3	Uncharacterized protein OS=Gallus gallus OX=9031 GN=RPS3 PE=3 SV=1 - [A0A1D6UPP7_CHICK]	61.73	8	13	13	39	217.894	27.57	5	6	243	26.5082	9.14404	A0A1D6UPP7	RPS3	Uncharacterized protein OS=Gallus gallus OX=9031 GN=RPS3 PE=3 SV=1 - [A0A1D6UPP7_CHICK]	61.73	8	13	13	39	379.365	39.51	9	12	243	26.5082	9.14404
A0A1D5PY92	RPS3A	40S ribosomal protein S3a OS=Gallus gallus OX=9031 GN=RPS3A PE=3 SV=1 - [A0A1D5PY92_CHICK]	59.85	7	15	15	39	189.845	16.29	4	5	264	29.8477	9.71533	A0A1D5PY92	RPS3A	40S ribosomal protein S3a OS=Gallus gallus OX=9031 GN=RPS3A PE=3 SV=1 - [A0A1D5PY92_CHICK]	59.85	7	15	15	39	377.278	27.65	7	9	264	29.8477	9.71533
P60706	ACTB	Actin, cytoplasmic 1 OS=Gallus gallus OX=9031 GN=ACTB PE=1 SV=1 - [ACTB_CHICK]	59.2	28	8	15	53	168.253	25.33	6	7	375	41.7097	5.47803	P60706	ACTB	Actin, cytoplasmic 1 OS=Gallus gallus OX=9031 GN=ACTB PE=1 SV=1 - [ACTB_CHICK]	59.2	28	8	15	53	361	34.4	10	13	375	41.7097	5.47803
P32046	RPL37A	60S ribosomal protein L37a OS=Gallus gallus OX=9031 GN=RPL37A PE=3 SV=2 - [RL37A_CHICK]	57.61	7	5	5	8	165.755				92	10.2405	10.3599	P32046	RPL37A	60S ribosomal protein L37a OS=Gallus gallus OX=9031 GN=RPL37A PE=3 SV=2 - [RL37A_CHICK]	57.61	7	5	5	8	331.626	31.52	3	3	92	10.2405	10.3599
P08636	RPS17	40S ribosomal protein S17 OS=Gallus gallus OX=9031 GN=RPS17 PE=2 SV=3 - [RS17_CHICK]	55.56	5	6	6	19	157.588	48.15	4	5	135	15.5284	9.84717	P08636	RPS17	40S ribosomal protein S17 OS=Gallus gallus OX=9031 GN=RPS17 PE=2 SV=3 - [RS17_CHICK]	55.56	5	6	6	19	316.314	24.44	2	2	135	15.5284	9.84717
A0A1D5PD44	RPL10L1	Uncharacterized protein OS=Gallus gallus OX=9031 GN=RPL10L1 PE=4 SV=1 - [A0A1D5PD44_CHICK]	53.66	2	3	9	30	153.807	17.68	2	3	164	18.4907	10.1841	A0A1D5PD44	RPL10L1	Uncharacterized protein OS=Gallus gallus OX=9031 GN=RPL10L1 PE=4 SV=1 - [A0A1D5PD44_CHICK]	53.66	2	3	9	30	308.796	28.05	5	9	164	18.4907	10.1841
E1C4M0	RPS2	Uncharacterized protein OS=Gallus gallus OX=9031 GN=RPS2 PE=3 SV=1 - [E1C4M0_CHICK]	53.15	3	11	15	46	153.297	27.27	6	7	286	30.6544	10.2427	E1C4M0	RPS2	Uncharacterized protein OS=Gallus gallus OX=9031 GN=RPS2 PE=3 SV=1 - [E1C4M0_CHICK]	53.15	3	11	15	46	306.74	27.27	8	10	286	30.6544	10.2427
Q6EE57	RPS8	40S ribosomal protein S8 (Fragment) OS=Gallus gallus OX=9031 PE=2 SV=1 - [Q6EE57_CHICK]	52.91	5	9	9	23	137.286	20.63	3	4	189	21.8268	10.1694	Q6EE57	RPS8	40S ribosomal protein S8 (Fragment) OS=Gallus gallus OX=9031 PE=2 SV=1 - [Q6EE57_CHICK]	52.91	5	9	9	23	297.591	15.87	2	2	189	21.8268	10.1694
A0A1D5P6L2	TUBA1A1	Tubulin alpha chain OS=Gallus gallus OX=9031 GN=TUBA1A1 PE=3 SV=1 - [A0A1D5P6L2_CHICK]	50.83	22	3	15	33	137.177	5.44	2	2	423	47.2093	5.30029	A0A1D5P6L2	TUBA1A1	Tubulin alpha chain OS=Gallus gallus OX=9031 GN=TUBA1A1 PE=3 SV=1 - [A0A1D5P6L2_CHICK]	50.83	22	3	15	33	291.659	27.19	9	10	423	47.2093	5.30029
P47836	RPS4	40S ribosomal protein S4 OS=Gallus gallus OX=9031 GN=RPS4 PE=2 SV=2 - [RS4_CHICK]	50.57	7	13	13	45	134.096	31.56	7	8	263	29.5761	10.1548	P47836	RPS4	40S ribosomal protein S4 OS=Gallus gallus OX=9031 GN=RPS4 PE=2 SV=2 - [RS4_CHICK]	50.57	7	13	13	45	284.533	30.04	8	12	263	29.5761	10.1548
A0A182C6I3	RPL17	W-linked ribosomal protein L17 OS=Gallus gallus gallus OX=208526 PE=3 SV=1 - [A0A182C6I3_CHICK]	50	8	8	8	31	132.489	26.63	4	5	184	21.3834	10.1841	A0A182C6I3	RPL17	W-linked ribosomal protein L17 OS=Gallus gallus gallus OX=208526 PE=3 SV=1 - [A0A182C6I3_CHICK]	50	8	8	8	31	273.404	32.07	5	8	184	21.3834	10.1841
F1NDC2	RPS23	Uncharacterized protein OS=Gallus gallus OX=9031 GN=RPS23 PE=3 SV=2 - [F1NDC2_CHICK]	48.95	3	7	7	17	127.33	7.69	1	1	143	15.7977	10.4917	F1NDC2	RPS23	Uncharacterized protein OS=Gallus gallus OX=9031 GN=RPS23 PE=3 SV=2 - [F1NDC2_CHICK]	48.95	3	7	7	17	265.596	41.26	6	6	143	15.7977	10.4917
A0A1D5NVI1	RPL9	Ribosomal protein L9 OS=Gallus gallus OX=9031 GN=RPL9 PE=4 SV=1 - [A0A1D5NVI1_CHICK]	48.44	3	5	5	10	126.749	7.29	1	1	192	21.8218	10.0815	A0A1D5NVI1	RPL9	Ribosomal protein L9 OS=Gallus gallus OX=9031 GN=RPL9 PE=4 SV=1 - [A0A1D5NVI1_CHICK]	48.44	3	5	5	10	258.065	14.06	1	1	192	21.8218	10.0815
E1BU66	RPL38	Uncharacterized protein OS=Gallus gallus OX=9031 GN=RPL38 PE=3 SV=3 - [E1BU66_CHICK]	47.14	2	4	4	10	126.236	31.43	2	2	70	8.21273	10.0962	E1BU66	RPL38	Uncharacterized protein OS=Gallus gallus OX=9031 GN=RPL38 PE=3 SV=3 - [E1BU66_CHICK]	47.14	2	4	4	10	237.099	45.71	3	3	70	8.21273	10.0962
Q98TH5	cRPS11	Ribosomal protein S11 OS=Gallus gallus OX=9031 GN=cRPS11 PE=3 SV=1 - [Q98TH5_CHICK]	46.84	2	9	9	27	125.641	17.72	2	3	158	18.3349	10.3013	Q98TH5	cRPS11	Ribosomal protein S11 OS=Gallus gallus OX=9031 GN=cRPS11 PE=3 SV=1 - [Q98TH5_CHICK]	46.84	2	9	9	27	235.174	41.14	6	9	158	18.3349	10.3013
P62846	RPS15	40S ribosomal protein S15 OS=Gallus gallus OX=9031 GN=RPS15 PE=2 SV=2 - [RS15_CHICK]	46.21	5	5	5	13	122.604				145	17.0292	10.3892	P62846	RPS15	40S ribosomal protein S15 OS=Gallus gallus OX=9031 GN=RPS15 PE=2 SV=2 - [RS15_CHICK]	46.21	5	5	5	13	232.838	22.07	2	3	145	17.0292	10.3892
A0A1D5PK33	RPS14	Uncharacterized protein OS=Gallus gallus OX=9031 GN=RPS14 PE=3 SV=1 - [A0A1D5PK33_CHICK]	45.65	3	4	4	15	117.05	30.43	2	2	92	9.89134	11.3413	A0A1D5PK33	RPS14	Uncharacterized protein OS=Gallus gallus OX=9031 GN=RPS14 PE=3 SV=1 - [A0A1D5PK33_CHICK]	45.65	3	4	4	15	214.5	22.83	2	3	92	9.89134	11.3413
A0A1D5NWQ8	H2AFV	Histone H2A OS=Gallus gallus OX=9031 GN=H2AFV PE=3 SV=1 - [A0A1D5NWQ8_CHICK]	43.31	10	2	4	6	110.33				127	13.3695	10.5796	A0A1D5NWQ8	H2AFV	Histone H2A OS=Gallus gallus OX=9031 GN=H2AFV PE=3 SV=1 - [A0A1D5NWQ8_CHICK]	43.31	10	2	4	6	199.494	43.31	4	5	127	13.3695	10.5796
E1BS06	RPL23A	Uncharacterized protein OS=Gallus gallus OX=9031 GN=RPL23A PE=3 SV=2 - [E1BS06_CHICK]	43.23	5	9	9	33	108.54	29.68	5	8	155	17.6451	10.4478	E1BS06	RPL23A	Uncharacterized protein OS=Gallus gallus OX=9031 GN=RPL23A PE=3 SV=2 - [E1BS06_CHICK]	43.23	5	9	9	33	195.83	37.42	6	7	155	17.6451	10.4478
P79781	RPS27A	Ubiquitin-40S ribosomal protein S27a OS=Gallus gallus OX=9031 GN=RPS27A PE=2 SV=3 - [RS27A_CHICK]	42.95	15	5	6	14	108.349	14.1	2	2	156	17.9675	9.64209	P79781	RPS27A	Ubiquitin-40S ribosomal protein S27a OS=Gallus gallus OX=9031 GN=RPS27A PE=2 SV=3 - [RS27A_CHICK]	42.95	15	5	6	14	195.735	14.1	2	2	156	17.9675	9.64209
Q08200	RPL10	60S ribosomal protein L10 (Fragment) OS=Gallus gallus OX=9031 GN=RPL10 PE=2 SV=1 - [RL10_CHICK]	40.95	2	1	7	18	104.55				210	23.9715	10.1255	Q08200	RPL10	60S ribosomal protein L10 (Fragment) OS=Gallus gallus OX=9031 GN=RPL10 PE=2 SV=1 - [RL10_CHICK]	40.95	2	1	7	18	193.234	20.95	3	4	210	23.9715	10.1255
F1NWX0	LOC425049	Tubulin alpha chain OS=Gallus gallus OX=9031 GN=LOC425049 PE=3 SV=2 - [F1NWX0_CHICK]	40.76	9	1	12	21	103.39				449	49.8966	5.05908	F1NWX0	LOC425049	Tubulin alpha chain OS=Gallus gallus OX=9031 GN=LOC425049 PE=3 SV=2 - [F1NWX0_CHICK]	40.76	9	1	12	21	183.236	18.49	6	6	449	49.8966	5.05908
P62801	H4-I	Histone H4 OS=Gallus gallus OX=9031 GN=H4-I PE=1 SV=2 - [H4_CHICK]	39.81	3	5	5	22	100.364	12.62	2	2	103	11.3604	11.356	P62801	H4-I	Histone H4 OS=Gallus gallus OX=9031 GN=H4-I PE=1 SV=2 - [H4_CHICK]	39.81	3	5	5	22	174.75	39.81	5	11	103	11.3604	11.356
A0A1L1RLQ7	RPL28	Uncharacterized protein OS=Gallus gallus OX=9031 GN=RPL28 PE=4 SV=1 - [A0A1L1RLQ7_CHICK]	38.89	4	6	6	7	100.133				126	14.288	12.0591	A0A1L1RLQ7	RPL28	Uncharacterized protein OS=Gallus gallus OX=9031 GN=RPL28 PE=4 SV=1 - [A0A1L1RLQ7_CHICK]	38.89	4	6	6	7	164.409				126	14.288	12.0591
A0A1D5P3B1	RPL11	Uncharacterized protein OS=Gallus gallus OX=9031 GN=RPL11 PE=3 SV=1 - [A0A1D5P3B1_CHICK]	38.2	7	6	6	13	99.4507	12.92	2	2	178	20.2207	9.68604	A0A1D5P3B1	RPL11	Uncharacterized protein OS=Gallus gallus OX=9031 GN=RPL11 PE=3 SV=1 - [A0A1D5P3B1_CHICK]	38.2	7	6	6	13	162.738	29.21	4	4	178	20.2207	9.68604
Q9PTD6	RPS6	Ribosomal protein S6 (Fragment) OS=Gallus gallus OX=9031 PE=2 SV=1 - [Q9PTD6_CHICK]	38.06	7	10	10	46	94.607	11.74	2	3	247	28.4058	10.8286	Q9PTD6	RPS6	Ribosomal protein S6 (Fragment) OS=Gallus gallus OX=9031 PE=2 SV=1 - [Q9PTD6_CHICK]	38.06	7	10	10	46	150.153	27.94	7	11	247	28.4058	10.8286
A0A1D5P7E4	DDX41	DEAD-box helicase 41 OS=Gallus gallus OX=9031 PE=4 SV=1 - [A0A1D5P7E4_CHICK]	37.12	2	23	23	37	93.3857				617	69.1807	7.45947	A0A1D5P7E4	DDX41	DEAD-box helicase 41 OS=Gallus gallus OX=9031 PE=4 SV=1 - [A0A1D5P7E4_CHICK]	37.12	2	23	23	37	149.248	8.43	5	5	617	69.1807	7.45947
A0A1D5PDP4	RPL34	Uncharacterized protein OS=Gallus gallus OX=9031 GN=RPL34 PE=4 SV=1 - [A0A1D5PDP4_CHICK]	36.56	4	4	4	6	93.3857	9.68	1	1	93	10.5928	11.5757	A0A1D5PDP4	RPL34	Uncharacterized protein OS=Gallus gallus OX=9031 GN=RPL34 PE=4 SV=1 - [A0A1D5PDP4_CHICK]	36.56	4	4	4	6	146.883	19.35	2	2	93	10.5928	11.5757
E1C8F7	RPL24	Uncharacterized protein OS=Gallus gallus OX=9031 GN=RPL24 PE=4 SV=3 - [E1C8F7_CHICK]	36.31	2	7	7	13	91.5874	11.46	2	2	157	17.78	11.2534	E1C8F7	RPL24	Uncharacterized protein OS=Gallus gallus OX=9031 GN=RPL24 PE=4 SV=3 - [E1C8F7_CHICK]	36.31	2	7	7	13	140.772	17.2	3	3	157	17.78	11.2534
A0A1L1RMP2	RPL32	Uncharacterized protein OS=Gallus gallus OX=9031 GN=RPL32 PE=4 SV=1 - [A0A1L1RMP2_CHICK]	34.33	4	2	2	8	90.5497	19.4	1	2	67	7.66405	9.62744	A0A1L1RMP2	RPL32	Uncharacterized protein OS=Gallus gallus OX=9031 GN=RPL32 PE=4 SV=1 - [A0A1L1RMP2_CHICK]	34.33	4	2	2	8	140.09	19.4	1	2	67	7.66405	9.62744
A0A1L1RTZ2	RPL27	60S ribosomal protein L27 OS=Gallus gallus OX=9031 GN=RPL27 PE=4 SV=1 - [A0A1L1RTZ2_CHICK]	34.29	7	4	4	5	87.8032	7.62	1	1	105	11.7905	10.2866	A0A1L1RTZ2	RPL27	60S ribosomal protein L27 OS=Gallus gallus OX=9031 GN=RPL27 PE=4 SV=1 - [A0A1L1RTZ2_CHICK]	34.29	7	4	4	5	133.267	10.48	1	1	105	11.7905	10.2866
D5G0G8	EEF2	Eukaryotic translation elongation factor 2 (Fragment) OS=Gallus gallus OX=9031 GN=EEF2 PE=4 SV=1 - [D5G0G8_CHICK]	34.29	7	1	1	1	82.9616				35	3.88605	9.37842	D5G0G8	EEF2	Eukaryotic translation elongation factor 2 (Fragment) OS=Gallus gallus OX=9031 GN=EEF2 PE=4 SV=1 - [D5G0G8_CHICK]	34.29	7	1	1	1	132.848				35	3.88605	9.37842
F2Z4K6	ATP6V0E1	Ribosomal protein L26 OS=Gallus gallus OX=9031 GN=ATP6V0E1 PE=3 SV=1 - [F2Z4K6_CHICK]	33.79	6	6	6	12	82.717				145	17.2475	10.5503	F2Z4K6	ATP6V0E1	Ribosomal protein L26 OS=Gallus gallus OX=9031 GN=ATP6V0E1 PE=3 SV=1 - [F2Z4K6_CHICK]	33.79	6	6	6	12	129.594	12.41	2	2	145	17.2475	10.5503
F1NTT2	RPS28	Uncharacterized protein OS=Gallus gallus OX=9031 GN=RPS28 PE=3 SV=2 - [F1NTT2_CHICK]	33.33	1	2	2	3	82.52				69	7.8362	10.6968	F1NTT2	RPS28	Uncharacterized protein OS=Gallus gallus OX=9031 GN=RPS28 PE=3 SV=2 - [F1NTT2_CHICK]	33.33	1	2	2	3	127.579	33.33	2	2	69	7.8362	10.6968
P02263	1	Histone H2A-IV OS=Gallus gallus OX=9031 PE=1 SV=2 - [H2A4_CHICK]	32.56	11	2	4	14	78.73	20.16	2	3	129	13.9319	10.9019	P02263	1	Histone H2A-IV OS=Gallus gallus OX=9031 PE=1 SV=2 - [H2A4_CHICK]	32.56	11	2	4	14	126.994	32.56	4	7	129	13.9319	10.9019
Q98TF7	RPL35	60S ribosomal protein L35 OS=Gallus gallus OX=9031 GN=RPL35 PE=2 SV=3 - [RL35_CHICK]	31.71	5	4	4	15	77.94	16.26	2	2	123	14.5426	11.0483	Q98TF7	RPL35	60S ribosomal protein L35 OS=Gallus gallus OX=9031 GN=RPL35 PE=2 SV=3 - [RL35_CHICK]	31.71	5	4	4	15	126.248	26.02	3	4	123	14.5426	11.0483
A0A1L1RR33	TUBA3E	Tubulin alpha chain OS=Gallus gallus OX=9031 GN=TUBA3E PE=3 SV=1 - [A0A1L1RR33_CHICK]	31.64	14	1	9	13	77.76				414	46.1307	5.12256	A0A1L1RR33	TUBA3E	Tubulin alpha chain OS=Gallus gallus OX=9031 GN=TUBA3E PE=3 SV=1 - [A0A1L1RR33_CHICK]	31.64	14	1	9	13	122.378	11.84	4	4	414	46.1307	5.12256
F1NW97	TUBA4B	Tubulin alpha chain OS=Gallus gallus OX=9031 GN=TUBA4B PE=3 SV=3 - [F1NW97_CHICK]	31.47	6	1	10	17	77.3961	1.79	1	1	448	49.9624	5.05908	F1NW97	TUBA4B	Tubulin alpha chain OS=Gallus gallus OX=9031 GN=TUBA4B PE=3 SV=3 - [F1NW97_CHICK]	31.47	6	1	10	17	120.813	12.05	5	5	448	49.9624	5.05908
Q5ZM66	RPS26	40S ribosomal protein S26 OS=Gallus gallus OX=9031 GN=RPS26 PE=2 SV=1 - [Q5ZM66_CHICK]	31.3	2	3	3	6	76.11				115	13.0231	11.0044	Q5ZM66	RPS26	40S ribosomal protein S26 OS=Gallus gallus OX=9031 GN=RPS26 PE=2 SV=1 - [Q5ZM66_CHICK]	31.3	2	3	3	6	119.803	18.26	2	2	115	13.0231	11.0044
A0A1I7Q414	ACTA1	Actin, alpha skeletal muscle OS=Gallus gallus OX=9031 GN=ACTA1 PE=3 SV=1 - [A0A1I7Q414_CHICK]	31.28	21	3	10	37	75.5115	10.16	3	3	374	41.5898	5.46533	A0A1I7Q414	ACTA1	Actin, alpha skeletal muscle OS=Gallus gallus OX=9031 GN=ACTA1 PE=3 SV=1 - [A0A1I7Q414_CHICK]	31.28	21	3	10	37	119.433	25.67	8	11	374	41.5898	5.46533
A0A1L1RU99	RPS15A	Uncharacterized protein OS=Gallus gallus OX=9031 GN=RPS15A PE=4 SV=1 - [A0A1L1RU99_CHICK]	30	3	3	3	7	75.5115	14	1	1	100	11.4702	10.1548	A0A1L1RU99	RPS15A	Uncharacterized protein OS=Gallus gallus OX=9031 GN=RPS15A PE=4 SV=1 - [A0A1L1RU99_CHICK]	30	3	3	3	7	116.757	14	1	2	100	11.4702	10.1548
A0A1L1RT65	RPS24	40S ribosomal protein S24 OS=Gallus gallus OX=9031 GN=RPS24 PE=3 SV=1 - [A0A1L1RT65_CHICK]	30	4	4	4	17	75.5115	20.77	2	2	130	15.0592	10.8872	A0A1L1RT65	RPS24	40S ribosomal protein S24 OS=Gallus gallus OX=9031 GN=RPS24 PE=3 SV=1 - [A0A1L1RT65_CHICK]	30	4	4	4	17	114.104	20.77	3	4	130	15.0592	10.8872
A0A1D5PNW0	RPL30	60S ribosomal protein L30 OS=Gallus gallus OX=9031 GN=RPL30 PE=4 SV=1 - [A0A1D5PNW0_CHICK]	29.79	2	2	2	4	75.13				94	10.4804	9.24658	A0A1D5PNW0	RPL30	60S ribosomal protein L30 OS=Gallus gallus OX=9031 GN=RPL30 PE=4 SV=1 - [A0A1D5PNW0_CHICK]	29.79	2	2	2	4	113.608	17.02	1	1	94	10.4804	9.24658
Q5ZLG7	SLC25A6	Uncharacterized protein OS=Gallus gallus OX=9031 GN=SLC25A6 PE=2 SV=1 - [Q5ZLG7_CHICK]	29.53	10	2	8	16	74.9311	11.74	3	3	298	32.7271	9.71533	Q5ZLG7	SLC25A6	Uncharacterized protein OS=Gallus gallus OX=9031 GN=SLC25A6 PE=2 SV=1 - [Q5ZLG7_CHICK]	29.53	10	2	8	16	110.957	6.38	2	2	298	32.7271	9.71533
F1NJ10	SLC25A5	Uncharacterized protein OS=Gallus gallus OX=9031 GN=SLC25A5 PE=3 SV=3 - [F1NJ10_CHICK]	29.53	3	2	8	16	73.44	11.74	3	3	298	32.8431	9.75928	F1NJ10	SLC25A5	Uncharacterized protein OS=Gallus gallus OX=9031 GN=SLC25A5 PE=3 SV=3 - [F1NJ10_CHICK]	29.53	3	2	8	16	110.268	9.4	3	3	298	32.8431	9.75928
A0A1D5PW24	RPL19	Ribosomal protein L19 OS=Gallus gallus OX=9031 GN=RPL19 PE=3 SV=1 - [A0A1D5PW24_CHICK]	29.19	7	5	5	14	71.41	14.05	2	2	185	21.9071	10.5649	A0A1D5PW24	RPL19	Ribosomal protein L19 OS=Gallus gallus OX=9031 GN=RPL19 PE=3 SV=1 - [A0A1D5PW24_CHICK]	29.19	7	5	5	14	109.381	14.05	2	2	185	21.9071	10.5649
Q98TF8	RPL22	60S ribosomal protein L22 OS=Gallus gallus OX=9031 GN=RPL22 PE=2 SV=1 - [RL22_CHICK]	28.91	2	2	2	3	70.56				128	14.7197	9.18799	Q98TF8	RPL22	60S ribosomal protein L22 OS=Gallus gallus OX=9031 GN=RPL22 PE=2 SV=1 - [RL22_CHICK]	28.91	2	2	2	3	107.31				128	14.7197	9.18799
P84229	H3-I	Histone H3.2 OS=Gallus gallus OX=9031 GN=H3-I PE=1 SV=2 - [H32_CHICK]	28.68	4	1	2	4	67.81	23.53	1	1	136	15.3785	11.2681	P84229	H3-I	Histone H3.2 OS=Gallus gallus OX=9031 GN=H3-I PE=1 SV=2 - [H32_CHICK]	28.68	4	1	2	4	105.368	5.15	1	1	136	15.3785	11.2681
A0A1D5PC18	HH3L	Histone H3 OS=Gallus gallus OX=9031 GN=HH3L PE=3 SV=1 - [A0A1D5PC18_CHICK]	28.68	7	1	2	2	67.73				136	15.3025	11.2681	A0A1D5PC18	HH3L	Histone H3 OS=Gallus gallus OX=9031 GN=HH3L PE=3 SV=1 - [A0A1D5PC18_CHICK]	28.68	7	1	2	2	100.732	5.15	1	1	136	15.3025	11.2681
P09244	TUBB7	Tubulin beta-7 chain OS=Gallus gallus OX=9031 PE=2 SV=1 - [TBB7_CHICK]	28.38	24	4	9	18	67.23	6.76	2	2	444	49.639	4.89404	P09244	TUBB7	Tubulin beta-7 chain OS=Gallus gallus OX=9031 PE=2 SV=1 - [TBB7_CHICK]	28.38	24	4	9	18	100.343	12.39	4	5	444	49.639	4.89404
A0A1D5PSU0	RPL27A	Uncharacterized protein OS=Gallus gallus OX=9031 GN=RPL27A PE=3 SV=1 - [A0A1D5PSU0_CHICK]	28.38	5	5	5	11	67.2268				148	16.7981	10.8579	A0A1D5PSU0	RPL27A	Uncharacterized protein OS=Gallus gallus OX=9031 GN=RPL27A PE=3 SV=1 - [A0A1D5PSU0_CHICK]	28.38	5	5	5	11	97.8119	8.78	1	1	148	16.7981	10.8579
P50460	CSRP2	Cysteine and glycine-rich protein 2 OS=Gallus gallus OX=9031 GN=CSRP2 PE=2 SV=3 - [CSRP2_CHICK]	28.35	2	4	4	5	67.0019				194	20.9108	8.70459	P50460	CSRP2	Cysteine and glycine-rich protein 2 OS=Gallus gallus OX=9031 GN=CSRP2 PE=2 SV=3 - [CSRP2_CHICK]	28.35	2	4	4	5	96.4843				194	20.9108	8.70459
A0A1D5PY99	NME2	Uncharacterized protein OS=Gallus gallus OX=9031 GN=NME2 PE=3 SV=1 - [A0A1D5PY99_CHICK]	27.87	8	3	3	4	57.21				122	13.6141	9.36377	A0A1D5PY99	NME2	Uncharacterized protein OS=Gallus gallus OX=9031 GN=NME2 PE=3 SV=1 - [A0A1D5PY99_CHICK]	27.87	8	3	3	4	95.06				122	13.6141	9.36377
P0C1H5	H2B-VII	Histone H2B 7 OS=Gallus gallus OX=9031 GN=H2B-VII PE=1 SV=2 - [H2B7_CHICK]	27.78	2	1	3	14	56.4	11.9	1	1	126	13.9556	10.3159	P0C1H5	H2B-VII	Histone H2B 7 OS=Gallus gallus OX=9031 GN=H2B-VII PE=1 SV=2 - [H2B7_CHICK]	27.78	2	1	3	14	94.64	27.78	3	4	126	13.9556	10.3159
A0A1D5PC92	HIST1H2B5L	Histone H2B OS=Gallus gallus OX=9031 GN=HIST1H2B5L PE=3 SV=1 - [A0A1D5PC92_CHICK]	27.78	6	1	3	16	56.4	11.9	1	1	126	13.9195	10.2427	A0A1D5PC92	HIST1H2B5L	Histone H2B OS=Gallus gallus OX=9031 GN=HIST1H2B5L PE=3 SV=1 - [A0A1D5PC92_CHICK]	27.78	6	1	3	16	93.1568	27.78	3	6	126	13.9195	10.2427
P62985	UBA52	Ubiquitin-60S ribosomal protein L40 (Fragment) OS=Gallus gallus OX=9031 GN=UBA52 PE=2 SV=2 - [RL40_CHICK]	27.54	2	1	2	6	56.37	13.04	1	1	69	8.09246	10.4917	P62985	UBA52	Ubiquitin-60S ribosomal protein L40 (Fragment) OS=Gallus gallus OX=9031 GN=UBA52 PE=2 SV=2 - [RL40_CHICK]	27.54	2	1	2	6	93.14	27.54	2	2	69	8.09246	10.4917
A0A1D5PQ38	RPS13	40S ribosomal protein S13 OS=Gallus gallus OX=9031 GN=RPS13 PE=4 SV=1 - [A0A1D5PQ38_CHICK]	26.17	4	3	3	8	56.31	14.02	1	2	107	12.0268	10.5796	A0A1D5PQ38	RPS13	40S ribosomal protein S13 OS=Gallus gallus OX=9031 GN=RPS13 PE=4 SV=1 - [A0A1D5PQ38_CHICK]	26.17	4	3	3	8	92.0225				107	12.0268	10.5796
R4GGJ0	RPS16	Ribosomal protein S16 OS=Gallus gallus OX=9031 GN=RPS16 PE=3 SV=1 - [R4GGJ0_CHICK]	26.03	3	4	4	13	54.89	7.53	1	1	146	16.4031	10.2134	R4GGJ0	RPS16	Ribosomal protein S16 OS=Gallus gallus OX=9031 GN=RPS16 PE=3 SV=1 - [R4GGJ0_CHICK]	26.03	3	4	4	13	91.9544	14.38	2	3	146	16.4031	10.2134
F1P360	CKAP4	Cytoskeleton associated protein 4 OS=Gallus gallus OX=9031 PE=4 SV=4 - [F1P360_CHICK]	25.85	5	9	9	9	54.47				499	56.788	5.03369	F1P360	CKAP4	Cytoskeleton associated protein 4 OS=Gallus gallus OX=9031 PE=4 SV=4 - [F1P360_CHICK]	25.85	5	9	9	9	88.6433				499	56.788	5.03369
F1NH93	RPS20	Uncharacterized protein OS=Gallus gallus OX=9031 GN=RPS20 PE=3 SV=3 - [F1NH93_CHICK]	25.21	2	3	3	6	53.28				119	13.3653	9.93506	F1NH93	RPS20	Uncharacterized protein OS=Gallus gallus OX=9031 GN=RPS20 PE=3 SV=3 - [F1NH93_CHICK]	25.21	2	3	3	6	85.8615	10.08	1	1	119	13.3653	9.93506
E1BTG1	RPL12	Uncharacterized protein OS=Gallus gallus OX=9031 GN=RPL12 PE=3 SV=2 - [E1BTG1_CHICK]	24.85	4	3	3	3	51.66				165	17.7265	9.42236	E1BTG1	RPL12	Uncharacterized protein OS=Gallus gallus OX=9031 GN=RPL12 PE=3 SV=2 - [E1BTG1_CHICK]	24.85	4	3	3	3	83.3596				165	17.7265	9.42236
A0A1D5P455	RPL3	Uncharacterized protein OS=Gallus gallus OX=9031 GN=RPL3 PE=3 SV=1 - [A0A1D5P455_CHICK]	24.79	10	7	7	13	49.29				351	39.6923	10.2134	A0A1D5P455	RPL3	Uncharacterized protein OS=Gallus gallus OX=9031 GN=RPL3 PE=3 SV=1 - [A0A1D5P455_CHICK]	24.79	10	7	7	13	82.55				351	39.6923	10.2134
A0A1L1RVH6	RPS25	Uncharacterized protein OS=Gallus gallus OX=9031 GN=RPS25 PE=4 SV=1 - [A0A1L1RVH6_CHICK]	24.71	3	3	3	9	49.07	10.59	1	1	85	9.32819	9.80322	A0A1L1RVH6	RPS25	Uncharacterized protein OS=Gallus gallus OX=9031 GN=RPS25 PE=4 SV=1 - [A0A1L1RVH6_CHICK]	24.71	3	3	3	9	80.46	10.59	1	1	85	9.32819	9.80322
E1C2L5	ALYREF	Uncharacterized protein OS=Gallus gallus OX=9031 GN=ALYREF PE=4 SV=3 - [E1C2L5_CHICK]	23.53	2	4	4	11	48.84	11.37	2	2	255	26.6795	11.1509	E1C2L5	ALYREF	Uncharacterized protein OS=Gallus gallus OX=9031 GN=ALYREF PE=4 SV=3 - [E1C2L5_CHICK]	23.53	2	4	4	11	80.2947	8.24	2	2	255	26.6795	11.1509
Q5ZKM2	RCJMB04_10b5	Elongation factor 1-alpha OS=Gallus gallus OX=9031 GN=RCJMB04_10b5 PE=2 SV=1 - [Q5ZKM2_CHICK]	23.38	23	7	7	15	48.06	5.19	1	1	462	50.1071	9.01221	Q5ZKM2	RCJMB04_10b5	Elongation factor 1-alpha OS=Gallus gallus OX=9031 GN=RCJMB04_10b5 PE=2 SV=1 - [Q5ZKM2_CHICK]	23.38	23	7	7	15	79.99	13.85	5	5	462	50.1071	9.01221
A0A1L1RQD4	RPL36	60S ribosomal protein L36 OS=Gallus gallus OX=9031 GN=RPL36 PE=4 SV=1 - [A0A1L1RQD4_CHICK]	22.92	3	1	1	1	47.93				48	5.55928	11.1509	A0A1L1RQD4	RPL36	60S ribosomal protein L36 OS=Gallus gallus OX=9031 GN=RPL36 PE=4 SV=1 - [A0A1L1RQD4_CHICK]	22.92	3	1	1	1	76.8	22.92	1	1	48	5.55928	11.1509
F1NPD3	RPL18A	60S ribosomal protein L18a OS=Gallus gallus OX=9031 GN=RPL18A PE=3 SV=3 - [F1NPD3_CHICK]	22.16	5	4	4	6	47.52	7.39	1	1	176	20.797	10.8286	F1NPD3	RPL18A	60S ribosomal protein L18a OS=Gallus gallus OX=9031 GN=RPL18A PE=3 SV=3 - [F1NPD3_CHICK]	22.16	5	4	4	6	75.8231	10.23	2	2	176	20.797	10.8286
Q5ZMJ6	SLC25A4	Solute carrier family 25 member 4 OS=Gallus gallus OX=9031 GN=SLC25A4 PE=2 SV=1 - [Q5ZMJ6_CHICK]	22.15	3	2	6	11	47.34	11.74	3	3	298	32.9473	9.72998	Q5ZMJ6	SLC25A4	Solute carrier family 25 member 4 OS=Gallus gallus OX=9031 GN=SLC25A4 PE=2 SV=1 - [Q5ZMJ6_CHICK]	22.15	3	2	6	11	75.21	6.38	2	2	298	32.9473	9.72998
A0A1L1RU00	PRP4	Uncharacterized protein OS=Gallus gallus OX=9031 PE=4 SV=1 - [A0A1L1RU00_CHICK]	22.08	2	7	7	10	47.34	3.3	1	1	394	45.5387	8.98291	A0A1L1RU00	PRP4	Uncharacterized protein OS=Gallus gallus OX=9031 PE=4 SV=1 - [A0A1L1RU00_CHICK]	22.08	2	7	7	10	74.7	22.08	7	9	394	45.5387	8.98291
A0A1D5P5J0	CHTOP	Uncharacterized protein OS=Gallus gallus OX=9031 GN=CHTOP PE=4 SV=1 - [A0A1D5P5J0_CHICK]	21.86	1	4	4	9	46.93	5.26	1	1	247	26.1378	12.2349	A0A1D5P5J0	CHTOP	Uncharacterized protein OS=Gallus gallus OX=9031 GN=CHTOP PE=4 SV=1 - [A0A1D5P5J0_CHICK]	21.86	1	4	4	9	73.4918	16.6	3	3	247	26.1378	12.2349
A0A1D5PMT8	RPLP2	Ribosomal protein lateral stalk subunit P2 OS=Gallus gallus OX=9031 GN=RPLP2 PE=3 SV=1 - [A0A1D5PMT8_CHICK]	21.74	3	2	2	2	45.31				115	11.8349	4.48779	A0A1D5PMT8	RPLP2	Ribosomal protein lateral stalk subunit P2 OS=Gallus gallus OX=9031 GN=RPLP2 PE=3 SV=1 - [A0A1D5PMT8_CHICK]	21.74	3	2	2	2	73.2784				115	11.8349	4.48779
R4GIQ2	RPL21	Ribosomal protein L21 OS=Gallus gallus OX=9031 GN=RPL21 PE=4 SV=1 - [R4GIQ2_CHICK]	21.25	3	3	3	6	44.89				160	18.5651	10.4917	R4GIQ2	RPL21	Ribosomal protein L21 OS=Gallus gallus OX=9031 GN=RPL21 PE=4 SV=1 - [R4GIQ2_CHICK]	21.25	3	3	3	6	72.63	5	1	1	160	18.5651	10.4917
A0A1D5NZF3	RPL36A	Uncharacterized protein OS=Gallus gallus OX=9031 GN=RPL36A PE=3 SV=1 - [A0A1D5NZF3_CHICK]	20.93	3	3	3	11	44.89	10.47	1	1	86	9.96749	11.0923	A0A1D5NZF3	RPL36A	Uncharacterized protein OS=Gallus gallus OX=9031 GN=RPL36A PE=3 SV=1 - [A0A1D5NZF3_CHICK]	20.93	3	3	3	11	72.5071	20.93	3	4	86	9.96749	11.0923
A0A1L1RJ56	RPL13	60S ribosomal protein L13 OS=Gallus gallus OX=9031 GN=RPL13 PE=3 SV=1 - [A0A1L1RJ56_CHICK]	20.75	4	3	3	5	44.89	6.92	1	1	159	18.13	11.1655	A0A1L1RJ56	RPL13	60S ribosomal protein L13 OS=Gallus gallus OX=9031 GN=RPL13 PE=3 SV=1 - [A0A1L1RJ56_CHICK]	20.75	4	3	3	5	72.09	12.58	2	2	159	18.13	11.1655
A0A1L1RT94	RPL31	Uncharacterized protein OS=Gallus gallus OX=9031 GN=RPL31 PE=4 SV=1 - [A0A1L1RT94_CHICK]	20.35	3	2	2	5	44.89	12.39	1	1	113	12.917	10.2134	A0A1L1RT94	RPL31	Uncharacterized protein OS=Gallus gallus OX=9031 GN=RPL31 PE=4 SV=1 - [A0A1L1RT94_CHICK]	20.35	3	2	2	5	70.82	12.39	1	1	113	12.917	10.2134
F1NWP3	HSPA8	Heat shock cognate 71 kDa protein OS=Gallus gallus OX=9031 GN=HSPA8 PE=3 SV=1 - [F1NWP3_CHICK]	19.66	11	7	9	13	44.89	2.48	1	1	646	70.8272	5.51611	F1NWP3	HSPA8	Heat shock cognate 71 kDa protein OS=Gallus gallus OX=9031 GN=HSPA8 PE=3 SV=1 - [F1NWP3_CHICK]	19.66	11	7	9	13	70.32	14.55	6	6	646	70.8272	5.51611
A0A1L1RRT9	YWHAZ	14-3-3 protein zeta OS=Gallus gallus OX=9031 GN=YWHAZ PE=3 SV=1 - [A0A1L1RRT9_CHICK]	19.64	10	2	4	10	44.89	4.46	1	1	224	25.2825	4.80518	A0A1L1RRT9	YWHAZ	14-3-3 protein zeta OS=Gallus gallus OX=9031 GN=YWHAZ PE=3 SV=1 - [A0A1L1RRT9_CHICK]	19.64	10	2	4	10	69.8967	14.29	3	3	224	25.2825	4.80518
Q98TF5	RPL39	60S ribosomal protein L39 OS=Gallus gallus OX=9031 GN=RPL39 PE=3 SV=1 - [RL39_CHICK]	19.61	1	1	1	4	44.77	19.61	1	1	51	6.37464	12.4839	Q98TF5	RPL39	60S ribosomal protein L39 OS=Gallus gallus OX=9031 GN=RPL39 PE=3 SV=1 - [RL39_CHICK]	19.61	1	1	1	4	69.7055	19.61	1	1	51	6.37464	12.4839
Q6LEK3	NPM1	Uncharacterized protein (Fragment) OS=Gallus gallus OX=9031 PE=2 SV=1 - [Q6LEK3_CHICK]	19.59	5	1	1	1	44.69				97	10.7162	4.4624	Q6LEK3	NPM1	Uncharacterized protein (Fragment) OS=Gallus gallus OX=9031 PE=2 SV=1 - [Q6LEK3_CHICK]	19.59	5	1	1	1	67.5613				97	10.7162	4.4624
O73665	DES	Desmin (Fragment) OS=Gallus gallus OX=9031 PE=2 SV=1 - [O73665_CHICK]	19.42	10	1	10	21	42.44				448	51.6322	5.37646	O73665	DES	Desmin (Fragment) OS=Gallus gallus OX=9031 PE=2 SV=1 - [O73665_CHICK]	19.42	10	1	10	21	65.75	19.42	10	20	448	51.6322	5.37646
P18359	DSTN	Destrin OS=Gallus gallus OX=9031 GN=DSTN PE=1 SV=3 - [DEST_CHICK]	19.39	3	3	3	3	41.78				165	18.5205	7.59131	P18359	DSTN	Destrin OS=Gallus gallus OX=9031 GN=DSTN PE=1 SV=3 - [DEST_CHICK]	19.39	3	3	3	3	63.74				165	18.5205	7.59131
A0A1D5NYB2	PABPC1	Polyadenylate-binding protein OS=Gallus gallus OX=9031 GN=PABPC1 PE=3 SV=1 - [A0A1D5NYB2_CHICK]	19.37	8	8	12	14	41.74				635	70.5039	9.49561	A0A1D5NYB2	PABPC1	Polyadenylate-binding protein OS=Gallus gallus OX=9031 GN=PABPC1 PE=3 SV=1 - [A0A1D5NYB2_CHICK]	19.37	8	8	12	14	62.73	10.71	6	6	635	70.5039	9.49561
A0A1D5P719	PRDX1	Peroxiredoxin-1 OS=Gallus gallus OX=9031 GN=PRDX1 PE=4 SV=1 - [A0A1D5P719_CHICK]	19	2	2	2	3	40.86				100	11.302	8.63135	A0A1D5P719	PRDX1	Peroxiredoxin-1 OS=Gallus gallus OX=9031 GN=PRDX1 PE=4 SV=1 - [A0A1D5P719_CHICK]	19	2	2	2	3	62.51				100	11.302	8.63135
E1BZ05	DES	Desmin OS=Gallus gallus OX=9031 GN=DES PE=3 SV=3 - [E1BZ05_CHICK]	18.75	8	1	10	22	40.64	2.37	1	1	464	53.4621	5.37646	E1BZ05	DES	Desmin OS=Gallus gallus OX=9031 GN=DES PE=3 SV=3 - [E1BZ05_CHICK]	18.75	8	1	10	22	62.42	18.75	10	17	464	53.4621	5.37646
A0A1L1RJ11	YWHAE	14-3-3 protein epsilon OS=Gallus gallus OX=9031 GN=YWHAE PE=3 SV=1 - [A0A1L1RJ11_CHICK]	18.39	10	2	4	10	36.32	4.48	1	1	223	25.4267	4.79248	A0A1L1RJ11	YWHAE	14-3-3 protein epsilon OS=Gallus gallus OX=9031 GN=YWHAE PE=3 SV=1 - [A0A1L1RJ11_CHICK]	18.39	10	2	4	10	62.0655	8.07	2	2	223	25.4267	4.79248
A0A1D5PU77	ATP5F1B	ATP synthase subunit beta OS=Gallus gallus OX=9031 GN=ATP5F1B PE=3 SV=1 - [A0A1D5PU77_CHICK]	18.2	5	7	7	11	33.47	2.63	1	1	533	56.5937	5.65576	A0A1D5PU77	ATP5F1B	ATP synthase subunit beta OS=Gallus gallus OX=9031 GN=ATP5F1B PE=3 SV=1 - [A0A1D5PU77_CHICK]	18.2	5	7	7	11	60.89	2.44	1	1	533	56.5937	5.65576
Q6EE59	RPL4	Ribosomal protein L4 (Fragment) OS=Gallus gallus OX=9031 PE=2 SV=1 - [Q6EE59_CHICK]	17.86	14	3	3	3	20.48				280	31.7541	10.9751	Q6EE59	RPL4	Ribosomal protein L4 (Fragment) OS=Gallus gallus OX=9031 PE=2 SV=1 - [Q6EE59_CHICK]	17.86	14	3	3	3	60.6521				280	31.7541	10.9751
															A0A1D5PD05	CTGF	Uncharacterized protein OS=Gallus gallus OX=9031 GN=CTGF PE=4 SV=1 - [A0A1D5PD05_CHICK]	17.52	3	4	4	4	59.7004				234	26.0944	8.17725
															A0A146F0A0	otokeratin	Keratin, type II cytoskeletal cochleal OS=Gallus gallus OX=9031 GN=otokeratin PE=2 SV=1 - [A0A146F0A0_CHICK]	17.28	5	0	10	38	59.25	14.84	8	12	492	53.7165	6.1001
															A0A1D5PHN5	RPS10	Uncharacterized protein OS=Gallus gallus OX=9031 GN=RPS10 PE=4 SV=1 - [A0A1D5PHN5_CHICK]	17.27	2	2	2	4	59.0647				139	15.9624	10.1255
															A0A1L1RZ68	GAPDH	Glyceraldehyde-3-phosphate dehydrogenase OS=Gallus gallus OX=9031 GN=GAPDH PE=4 SV=1 - [A0A1L1RZ68_CHICK]	16.45	8	2	2	3	58.88				231	24.5275	8.14795
															P09206	2	Tubulin beta-3 chain OS=Gallus gallus OX=9031 PE=2 SV=1 - [TBB3_CHICK]	16.18	17	1	6	12	58.24	9.66	3	3	445	49.829	4.85596
															A0A1L1RVP8	SURF4	Surfeit locus protein 4 OS=Gallus gallus OX=9031 GN=SURF4 PE=4 SV=1 - [A0A1L1RVP8_CHICK]	15.85	2	1	1	1	57.43				82	9.73175	4.94482
															A0A1L1RXJ8	RPS24	Uncharacterized protein OS=Gallus gallus OX=9031 GN=RPS24 PE=4 SV=1 - [A0A1L1RXJ8_CHICK]	15.79	1	1	1	3	56.9789	15.79	1	1	57	6.72376	10.7847
															E1C8V9	LOC107048994	Small nuclear ribonucleoprotein G OS=Gallus gallus OX=9031 GN=LOC107048994 PE=3 SV=1 - [E1C8V9_CHICK]	15.79	1	1	1	1	56.68				76	8.45642	8.88037
															A0A1L1S0B1	RPSA	40S ribosomal protein SA OS=Gallus gallus OX=9031 GN=RPSA PE=3 SV=1 - [A0A1L1S0B1_CHICK]	15.56	5	3	3	6	56.66	10.51	2	2	257	28.6574	4.98291
															E1C8S9	DNAJC9	Uncharacterized protein OS=Gallus gallus OX=9031 GN=DNAJC9 PE=4 SV=1 - [E1C8S9_CHICK]	15.38	1	4	4	6	55.06				260	29.8262	6.25244
															P19336	CYR61	Protein CYR61 OS=Gallus gallus OX=9031 GN=CYR61 PE=2 SV=1 - [CYR61_CHICK]	15.2	1	5	5	7	54.94				375	40.6243	8.04541
															A0A1L1RJ87	RPS5	Uncharacterized protein OS=Gallus gallus OX=9031 GN=RPS5 PE=3 SV=1 - [A0A1L1RJ87_CHICK]	15.18	1	2	2	3	54.78				191	20.5534	9.67139
															F1NPJ2	HISTH1	Uncharacterized protein OS=Gallus gallus OX=9031 GN=HISTH1 PE=3 SV=3 - [F1NPJ2_CHICK]	15.14	8	3	3	6	54.38				218	21.9001	11.0337
															P17785	ANXA2	Annexin A2 OS=Gallus gallus OX=9031 GN=ANXA2 PE=1 SV=2 - [ANXA2_CHICK]	15.04	1	5	5	5	54.26				339	38.6159	7.32764
															A0A1L1RQA1	LOC107050352	Eukaryotic translation initiation factor 5A OS=Gallus gallus OX=9031 GN=LOC107050352 PE=3 SV=1 - [A0A1L1RQA1_CHICK]	15.04	5	2	2	2	54.04				133	14.6982	5.33838
															A0A1D5NW11	KRT19	Keratin, type I cytoskeletal 19 OS=Gallus gallus OX=9031 GN=KRT19 PE=3 SV=1 - [A0A1D5NW11_CHICK]	15	7	4	7	19	53.66	6.9	3	3	420	45.769	5.12256
															Q5ZKJ2	YWHAH	Tyrosine 3-monooxygenase/tryptophan 5-monooxygenase activation protein eta OS=Gallus gallus OX=9031 GN=YWHAH PE=2 SV=1 - [Q5ZKJ2_CHICK]	14.98	8	1	3	8	53.06	7.29	2	2	247	28.3241	4.89404
															E1BRU3	RBM39	Uncharacterized protein OS=Gallus gallus OX=9031 GN=RBM39 PE=4 SV=3 - [E1BRU3_CHICK]	14.79	1	4	4	5	53.03	10.96	3	3	365	39.6331	6.55127
															A0A1D5NZ06	RPS27	40S ribosomal protein S27 OS=Gallus gallus OX=9031 GN=RPS27 PE=3 SV=1 - [A0A1D5NZ06_CHICK]	14.29	1	2	2	3	53.02				84	9.45484	9.45166
															P08629	TXN	Thioredoxin OS=Gallus gallus OX=9031 GN=TXN PE=3 SV=2 - [THIO_CHICK]	14.29	1	1	1	1	52.7179				105	11.6928	5.24951
															A0A1L1RZG6	RPL7A	60S ribosomal protein L7a OS=Gallus gallus OX=9031 GN=RPL7A PE=4 SV=1 - [A0A1L1RZG6_CHICK]	14.22	7	2	2	4	52.57	3.56	1	1	225	25.5152	10.3892
															A0A1L1RT36	RPL6	60S ribosomal protein L6 OS=Gallus gallus OX=9031 GN=RPL6 PE=3 SV=1 - [A0A1L1RT36_CHICK]	14.12	5	2	2	2	52.44				177	20.3615	10.7114
															Q5ZKD7	MOV10	Putative helicase MOV-10 OS=Gallus gallus OX=9031 GN=MOV10 PE=2 SV=1 - [MOV10_CHICK]	14.06	2	11	11	11	52.3546				967	108.982	8.77783
															A0A1D5NTU8	KRT75L4	Uncharacterized protein OS=Gallus gallus OX=9031 GN=KRT75L4 PE=3 SV=1 - [A0A1D5NTU8_CHICK]	13.82	3	2	11	38	51.97	12.13	9	13	709	70.0449	7.1958
															Q90593	HSPA5	Endoplasmic reticulum chaperone BiP OS=Gallus gallus OX=9031 GN=HSPA5 PE=1 SV=1 - [BIP_CHICK]	13.8	2	5	7	11	51.73	5.98	3	3	652	71.9743	5.22412
															P84172	TUFM	Elongation factor Tu, mitochondrial (Fragment) OS=Gallus gallus OX=9031 GN=TUFM PE=1 SV=1 - [EFTU_CHICK]	13.64	2	3	3	3	50.22				352	38.2262	8.76318
															E1C6R6	NOP16	Uncharacterized protein OS=Gallus gallus OX=9031 GN=NOP16 PE=4 SV=1 - [E1C6R6_CHICK]	13.33	1	2	2	2	49.1235				180	21.314	9.75928
															A0A1D5NXY4	BANF1	Uncharacterized protein OS=Gallus gallus OX=9031 GN=BANF1 PE=4 SV=1 - [A0A1D5NXY4_CHICK]	13.33	1	1	1	1	49.1235	13.33	1	1	90	10.051	6.0874
															Q6EE60	RPL18	Ribosomal protein L18 (Fragment) OS=Gallus gallus OX=9031 PE=2 SV=1 - [Q6EE60_CHICK]	13.25	1	2	2	5	49.1235	5.42	1	1	166	18.8376	11.8394
															A0A1L1RZ04	KRT6A	Uncharacterized protein OS=Gallus gallus OX=9031 GN=KRT6A PE=3 SV=1 - [A0A1L1RZ04_CHICK]	13.24	12	1	8	26	49.1235	11.13	6	8	521	56.8546	8.26514
															Q78DU1	OAS*A	2',5'-oligo adenylate synthetase A (Fragment) OS=Gallus gallus OX=9031 GN=OAS*A PE=4 SV=1 - [Q78DU1_CHICK]	13.08	3	1	1	1	48.58				107	12.0922	5.90967
															A0A1D5PDV6	RPS19	Uncharacterized protein OS=Gallus gallus OX=9031 GN=RPS19 PE=4 SV=1 - [A0A1D5PDV6_CHICK]	13.04	1	2	2	2	47.99				138	15.3712	10.3159
															A0A1D5PQ92	KRT4	Uncharacterized protein OS=Gallus gallus OX=9031 PE=3 SV=1 - [A0A1D5PQ92_CHICK]	12.95	1	1	3	14	45.74	4.91	1	3	224	25.6871	5.0083
															E1C3G8	RPS29	Uncharacterized protein OS=Gallus gallus OX=9031 GN=RPS29 PE=4 SV=3 - [E1C3G8_CHICK]	12.5	1	1	1	2	45.43	12.5	1	1	56	6.6723	10.1255
															A0A1D5NX48	KRT17	Uncharacterized protein OS=Gallus gallus OX=9031 GN=KRT17 PE=3 SV=1 - [A0A1D5NX48_CHICK]	12.45	8	4	6	9	45.14	8.8	4	4	466	50.7166	5.04639
															A7VJB1	2	Cp68 (Fragment) OS=Gallus gallus OX=9031 PE=2 SV=1 - [A7VJB1_CHICK]	12.38	5	1	1	1	45.14	12.38	1	1	105	11.6319	8.20654
															F1N8L5	DYNLL1	Dynein light chain OS=Gallus gallus OX=9031 GN=DYNLL1 PE=3 SV=3 - [F1N8L5_CHICK]	12.36	3	1	1	1	44.61	12.36	1	1	89	10.3431	7.44482
															A0A1L1RTP8	RPS12	40S ribosomal protein S12 OS=Gallus gallus OX=9031 GN=RPS12 PE=3 SV=1 - [A0A1L1RTP8_CHICK]	12.33	3	1	1	1	44.61	12.33	1	1	73	8.34134	8.32373
															A0A1D5PK69	RPLP0	60S acidic ribosomal protein P0 OS=Gallus gallus OX=9031 GN=RPLP0 PE=4 SV=1 - [A0A1D5PK69_CHICK]	12.27	2	3	3	5	44.58	3.72	1	1	269	29.2371	5.5415
															Q5ZMD1	YWHAQ	14-3-3 protein theta OS=Gallus gallus OX=9031 GN=YWHAQ PE=1 SV=1 - [1433T_CHICK]	12.24	10	1	3	8	44.48	7.35	2	2	245	27.7647	4.77979
															E1BSJ2	RPS21	40S ribosomal protein S21 OS=Gallus gallus OX=9031 GN=RPS21 PE=3 SV=2 - [E1BSJ2_CHICK]	12.05	1	1	1	1	44.02	12.05	1	1	83	9.11263	8.49951
															P62303	SNR	Small nuclear ribonucleoprotein E OS=Gallus gallus OX=9031 GN=SNRPE PE=3 SV=1 - [RUXE_CHICK]	11.96	1	1	1	1	43.65	11.96	1	1	92	10.7966	9.43701
															A0A1D5PNR0	RBM8A	RNA-binding protein 8A OS=Gallus gallus OX=9031 GN=RBM8A PE=3 SV=1 - [A0A1D5PNR0_CHICK]	11.88	2	2	2	2	43.21	11.88	2	2	160	18.1518	4.93213
															A0A1D5NVY0	USMG5	Uncharacterized protein OS=Gallus gallus OX=9031 GN=USMG5 PE=4 SV=1 - [A0A1D5NVY0_CHICK]	11.86	1	1	1	1	43.2				59	6.71448	10.0815
															A0A1L1RYT3	CALM2	Uncharacterized protein OS=Gallus gallus OX=9031 GN=CALM2 PE=4 SV=1 - [A0A1L1RYT3_CHICK]	11.59	7	1	1	1	42.85				69	7.62364	4.13232
															A0A1D5NZL6	KRT15	Uncharacterized protein OS=Gallus gallus OX=9031 GN=KRT15 PE=3 SV=1 - [A0A1D5NZL6_CHICK]	11.47	6	5	7	16	42.41	4.33	2	2	462	50.4759	5.10986
															A0A1D5NYP3	CFL2	Cofilin-2 OS=Gallus gallus OX=9031 GN=CFL2 PE=3 SV=1 - [A0A1D5NYP3_CHICK]	11.41	2	1	1	1	41.96				149	16.831	8.60205
															A0A1D5NT74	S100A10	Protein S100-A10 OS=Gallus gallus OX=9031 GN=S100A10 PE=3 SV=1 - [A0A1D5NT74_CHICK]	11.29	2	1	1	1	41.49				62	7.30151	5.8335
															A0A1D5NWD6	RPL37	Ribosomal protein L37 OS=Gallus gallus OX=9031 GN=RPL37 PE=3 SV=1 - [A0A1D5NWD6_CHICK]	11.25	3	1	1	1	41.43				80	9.46605	11.4146
															A0A1I7Q3Y2	RACK1	Receptor of-activated protein C kinase 1 OS=Gallus gallus OX=9031 GN=RACK1 PE=4 SV=1 - [A0A1I7Q3Y2_CHICK]	11.23	7	3	3	3	41.26	11.23	3	3	276	30.5272	7.63525
															Q5ZLQ6	YWHAB	14-3-3 protein beta/alpha OS=Gallus gallus OX=9031 GN=YWHAB PE=2 SV=1 - [1433B_CHICK]	11.07	10	1	3	8	40.63	7.38	2	2	244	27.8898	4.83057
															A0A1L1RSY4	ELAVL1	ELAV-like protein OS=Gallus gallus OX=9031 GN=ELAVL1 PE=3 SV=1 - [A0A1L1RSY4_CHICK]	10.96	3	2	2	3	40.51	10.96	2	2	219	24.4444	9.20264
															F1NLK0	GNL3	Uncharacterized protein OS=Gallus gallus OX=9031 GN=GNL3 PE=4 SV=3 - [F1NLK0_CHICK]	10.92	2	5	5	12	39.84	3.87	2	3	568	63.9442	9.11475
															A0A1L1RWQ5	FAU	40S ribosomal protein S30 OS=Gallus gallus OX=9031 GN=FAU PE=3 SV=1 - [A0A1L1RWQ5_CHICK]	10.31	3	1	1	3	38.97	10.31	1	1	97	10.5528	10.8726
															A0A1D5PT20	RP9	Uncharacterized protein OS=Gallus gallus OX=9031 GN=RP9 PE=4 SV=2 - [A0A1D5PT20_CHICK]	10.24	1	2	2	3	38.81	10.24	2	2	205	23.6958	9.1001
															A0A1D5PAI1	MRPL34	Uncharacterized protein OS=Gallus gallus OX=9031 GN=MRPL34 PE=4 SV=1 - [A0A1D5PAI1_CHICK]	10.17	1	1	1	1	38.15				118	13.4403	11.8833
															A0A1D5PCH7	RPL5L	60S ribosomal protein L5 OS=Gallus gallus OX=9031 GN=RPL5L PE=4 SV=1 - [A0A1D5PCH7_CHICK]	10.12	5	2	2	2	37.85				247	27.7551	9.12939
															E1C653	RPL22L1	Uncharacterized protein OS=Gallus gallus OX=9031 GN=RPL22L1 PE=4 SV=3 - [E1C653_CHICK]	9.84	2	1	1	1	36.8579	9.84	1	1	122	14.3745	9.31982
															A0A1L1RWC2	HBE	Hemoglobin subunit epsilon OS=Gallus gallus OX=9031 GN=HBE PE=3 SV=1 - [A0A1L1RWC2_CHICK]	9.78	13	1	1	1	36.29				92	10.4015	9.45166
															A0A1L1RNT6	RPL14	Uncharacterized protein OS=Gallus gallus OX=9031 GN=RPL14 PE=4 SV=1 - [A0A1L1RNT6_CHICK]	9.76	4	1	1	4	35.92	9.76	1	1	123	14.3308	10.4624
															E1C903	PABPC4	Polyadenylate-binding protein OS=Gallus gallus OX=9031 GN=PABPC4 PE=3 SV=3 - [E1C903_CHICK]	9.52	1	1	5	7	35.45	5.08	3	3	630	69.5996	9.5249
															A0A1D5PU56	HNRNPH2	Uncharacterized protein OS=Gallus gallus OX=9031 GN=HNRNPH2 PE=4 SV=1 - [A0A1D5PU56_CHICK]	9.42	12	2	2	3	35.2	4.71	1	1	361	39.0575	7.66455
															Q6PVZ5	KRT5	Type II alpha-keratin IIA OS=Gallus gallus OX=9031 GN=KRT5 PE=2 SV=1 - [Q6PVZ5_CHICK]	9.18	4	1	7	24	34.95	8.85	6	9	599	62.4231	8.36768
															A0A1L1S0S0	VDAC2	Uncharacterized protein OS=Gallus gallus OX=9031 GN=VDAC2 PE=4 SV=1 - [A0A1L1S0S0_CHICK]	9.17	8	1	1	2	34.9483	9.17	1	1	109	11.2938	7.40088
															A0A1D5P3H9	RAP1B	Ras-related protein Rap-1b OS=Gallus gallus OX=9031 GN=RAP1B PE=4 SV=1 - [A0A1D5P3H9_CHICK]	9.02	3	1	1	1	34.37				133	15.1227	6.68311
															A0A1L1RWD5	RPL15	Ribosomal protein L15 OS=Gallus gallus OX=9031 GN=RPL15 PE=3 SV=1 - [A0A1L1RWD5_CHICK]	8.96	3	1	1	1	30.91				134	15.5574	11.5903
															E1BSR5	RBM25	Uncharacterized protein OS=Gallus gallus OX=9031 GN=RBM25 PE=4 SV=2 - [E1BSR5_CHICK]	8.81	1	7	7	9	29.19	4.16	3	3	817	96.8205	6.02393
															A0A1D5PR88	GLIPR2	Uncharacterized protein OS=Gallus gallus OX=9031 GN=GLIPR2 PE=3 SV=1 - [A0A1D5PR88_CHICK]	8.72	2	1	1	1	28.56				149	16.3852	9.62744
															A0A1L1RKQ5	RPL7	60S ribosomal protein L7 OS=Gallus gallus OX=9031 GN=RPL7 PE=4 SV=1 - [A0A1L1RKQ5_CHICK]	8.55	3	1	1	1	28.55				117	13.6074	10.1841
															F1N9S7	ANXA1	Annexin OS=Gallus gallus OX=9031 GN=ANXA1 PE=3 SV=1 - [F1N9S7_CHICK]	8.48	3	2	2	3	27.52				342	38.5319	7.44482
															D0EKR3	PPIA	Peptidyl-prolyl cis-trans isomerase OS=Gallus gallus OX=9031 GN=PPIA PE=2 SV=1 - [D0EKR3_CHICK]	8.48	1	1	1	1	26.36				165	17.7987	8.08936
															E1C591	PPIG	Uncharacterized protein OS=Gallus gallus OX=9031 GN=PPIG PE=4 SV=3 - [E1C591_CHICK]	8.4	1	5	5	7	21.99	3.88	2	2	774	90.8924	10.5356
															A0A1D5P7M1	4	Uncharacterized protein OS=Gallus gallus OX=9031 PE=4 SV=1 - [A0A1D5P7M1_CHICK]	8.33	3	1	1	1	19.57	8.33	1	1	132	14.802	10.4624
															A0A1D5PSH6	ENO1	Alpha-enolase OS=Gallus gallus OX=9031 GN=ENO1 PE=3 SV=1 - [A0A1D5PSH6_CHICK]	8.29	15	3	3	8	18.24	4.15	1	1	434	47.3843	6.45557

## Sheet: PB1
Accession	Description		# Proteins	# Unique Peptides	# Peptides	# PSMs	Score Empty vector	Coverage Empty vector	Accession	Description		# Proteins	# Unique Peptides	# Peptides	# PSMs	ScorePB1	Coverage PB1	# AAs	MW [kDa]	calc. pI
A0A1D5PM19	Myosin-9 OS	MYH9	25	124	147	342	1174.87	65.05	A0A1D5PM19	Myosin-9 OS	MYH9	25	124	147	342	352.145	51.85	1960	226.497	5.59229
Q789A6	Nonmuscle myosin heavy chain OS	MYH10	30	95	118	194	645.188	54.5	Q789A6	Nonmuscle myosin heavy chain OS	MYH10	30	95	118	194	215.295	15.65	1976	228.897	5.50342
A0A3Q3AEK7	Uncharacterized protein OS	MYO1D	5	59	59	110	367.047	60.31	A0A3Q3AEK7	Uncharacterized protein OS	MYO1D	5	59	59	110	589.675	41.33	975	112.36	9.39307
A0A1L1RYW9	Gelsolin OS	GSN	4	2	28	69	253.576	41.26	A0A1L1RYW9	Gelsolin OS	GSN	4	2	28	69	150.46	25.54	744	82.4113	6.18896
O93510	Gelsolin OS	GSN	1	2	28	69	252.672	40.1	O93510	Gelsolin OS	GSN	1	2	28	69	446.545	28.91	778	85.7782	6.31592
F1NS60	Uncharacterized protein OS	MMS19	3	6	6	6	11.2329	7.03	F1NS60	Uncharacterized protein OS	MMS19	3	6	6	6	404.961	24.15	1067	117.031	5.74463
A0A1D5P6N1	WD_REPEATS_REGION domain-containing protein OS	WDR43	2	6	6	6	9.46876	8.93	A0A1D5P6N1	WD_REPEATS_REGION domain-containing protein OS	WDR43	2	6	6	6	194.974	15.73	661	73.018	5.65576
Q9W744	DEAD-box RNA helicase OS	2	4	5	6	6	14.5567	10.08	Q9W744	DEAD-box RNA helicase OS	2	4	5	6	6	20.46	6.33	595	66.6946	8.76318
E1BV44	Importin N-terminal domain-containing protein OS	CSE1L	1	5	5	6	14.3223	6.9	E1BV44	Importin N-terminal domain-containing protein OS	CSE1L	1	5	5	6	108.521	28.97	971	110.366	5.61768
A0A1D5NTH5	Uncharacterized protein OS	TWF1	2	5	6	6	13.5046	12.02	A0A1D5NTH5	Uncharacterized protein OS	TWF1	2	5	6	6	96.4064	2.34	491	55.1676	9.51025
F1NW43	Pyruvate kinase OS	PKM	3	5	5	6	10.0283	12.64	F1NW43	Pyruvate kinase OS	PKM	3	5	5	6	204.538	41.29	530	57.8368	7.86963
F1NDN6	Keratin 12 OS	3	3	3	5	6	16.3566	5.38	F1NDN6	Keratin 12 OS	3	3	3	5	6	136.715	13.64	539	56.9224	4.93213
P09987	Histone H1 OS	1	9	3	3	3	5.90744	12.84	P09987	Histone H1 OS	1	9	3	3	3	326.097	40.3	218	21.8681	11.1216
H9L3L2	Coatomer subunit alpha OS	COPA	3	3	3	3	5.54292	2.29	H9L3L2	Coatomer subunit alpha OS	COPA	3	3	3	3	166.205	14.98	1224	138.434	7.59131
P51417	60S ribosomal protein L15 (Fragment) OS	RPL15	2	3	3	3	4.47748	23.64	P51417	60S ribosomal protein L15 (Fragment) OS	RPL15	2	3	3	3	1289.35	21.59	165	19.2935	11.7661
A0A1D5PI39	26S proteasome non-ATPase regulatory subunit 1 OS	PSMD1	2	3	3	3	3.88606	4.08	A0A1D5PI39	26S proteasome non-ATPase regulatory subunit 1 OS	PSMD1	2	3	3	3	100.416	23.57	955	105.983	5.36377
Q5F424	Uncharacterized protein OS	CCT2	1	2	2	3	8.08559	3.74	Q5F424	Uncharacterized protein OS	CCT2	1	2	2	3	100.39	13.27	535	57.3951	6.27783
E1C312	Calpain catalytic domain-containing protein OS	CAPN6	1	1	1	1	3.11737	3.57	E1C312	Calpain catalytic domain-containing protein OS	CAPN6	1	1	1	1	483.613	9.55	644	73.6783	6.96143
A0A3Q2UGX4	SUN domain-containing protein OS	SUN1	5	1	1	1	3.02727	1.65	A0A3Q2UGX4	SUN domain-containing protein OS	SUN1	5	1	1	1	79.8833	26.02	786	89.3007	6.84424
A0A3Q2TZC8	Uncharacterized protein OS	RAB39B	37	1	1	1	2.90438	7.43	A0A3Q2TZC8	Uncharacterized protein OS	RAB39B	37	1	1	1	126.455	7.14	148	17.297	8.01611
A0A3Q2UIT2	Cytosolic Fe-S cluster assembly factor NUBP2 OS	NUBP2	2	1	1	1	2.83389	4.46	A0A3Q2UIT2	Cytosolic Fe-S cluster assembly factor NUBP2 OS	NUBP2	2	1	1	1	90.6715	22.4	269	28.8537	5.64307
A0A1D5PLK4	Collagen alpha-2(VI) chain OS	COL6A2	2	1	1	1	2.83202	1	A0A1D5PLK4	Collagen alpha-2(VI) chain OS	COL6A2	2	1	1	1	40.62	4.76	1001	107.366	5.88428
A0A1D5P7Y8	AP complex subunit beta OS	AP2B1	4	1	1	1	2.77954	1.47	A0A1D5P7Y8	AP complex subunit beta OS	AP2B1	4	1	1	1	116.615	3.53	951	105.585	5.33838
R4GM79	DNA topoisomerase I OS	TOP1	2	1	1	1	2.75661	1.07	R4GM79	DNA topoisomerase I OS	TOP1	2	1	1	1	70.33	8.33	747	88.6109	9.40771
A0A1D5P3Y8	Uncharacterized protein OS	CPNE3	7	1	1	1	2.60906	1.69	A0A1D5P3Y8	Uncharacterized protein OS	CPNE3	7	1	1	1	0	9.93	533	59.629	5.70654
F1NSA8	Uncharacterized protein OS	RAP1A	3	1	1	1	2.51254	8.15	F1NSA8	Uncharacterized protein OS	RAP1A	3	1	1	1	70.45	13.04	184	20.9877	6.66846
A0A3Q3AHL7	eIF-3c_N domain-containing protein OS	4	2	1	1	1	2.512	6.04	A0A3Q3AHL7	eIF-3c_N domain-containing protein OS	4	2	1	1	1	150.005	32.73	149	16.4973	5.71924
F1NZY9	NADH-cytochrome b5 reductase OS	CYB5R3	3	1	1	1	2.48406	4.32	F1NZY9	NADH-cytochrome b5 reductase OS	CYB5R3	3	1	1	1	82.2033	15.54	301	34.0667	8.52881
Q5ZKG4	Tudor domain-containing protein OS	RCJMB04_11a8	3	1	1	1	2.48262	11.25	Q5ZKG4	Tudor domain-containing protein OS	RCJMB04_11a8	3	1	1	1	227.797	14.59	160	18.3983	9.99365
F1NEQ3	RNA helicase OS	DDX18	1	1	1	1	2.4665	1.51	F1NEQ3	RNA helicase OS	DDX18	1	1	1	1	109.08	10	662	73.7917	9.18799
F1NV49	ATP-dependent RNA helicase DDX1 OS	DDX1	2	1	1	1	2.42171	2.7	F1NV49	ATP-dependent RNA helicase DDX1 OS	DDX1	2	1	1	1	168.179	5.73	740	82.4749	7.1665
Q07718	ES/130 (Fragment) OS	2	4	1	1	1	2.02683	1.38	Q07718	ES/130 (Fragment) OS	2	4	1	1	1	169.461	8.14	725	81.0025	5.18604
A0A1D5NTA0	Ubiquitin thioesterase OS	OTUB1	1	1	1	1	1.99692	3.7	A0A1D5NTA0	Ubiquitin thioesterase OS	OTUB1	1	1	1	1	50.4476	10.99	270	31.1566	5.09717
A0A3Q3AZZ3	AP-2 complex subunit alpha OS	AP2A2	4	1	1	1	1.99206	1.04	A0A3Q3AZZ3	AP-2 complex subunit alpha OS	AP2A2	4	1	1	1	32.96	9.71	863	95.6585	6.17627
Q5ZL06	Protein kinase domain-containing protein OS	RCJMB04_8f10	6	1	1	1	1.96405	3.1	Q5ZL06	Protein kinase domain-containing protein OS	RCJMB04_8f10	6	1	1	1	153.54	6.16	258	29.727	6.31592
F1NSQ1	Uncharacterized protein OS	AIMP2	1	1	1	1	1.9172	2.88	F1NSQ1	Uncharacterized protein OS	AIMP2	1	1	1	1	483.563	38.63	312	34.4987	7.66455
D8MIU8	Nuclear mitotic apparatus protein OS	NUMA	3	1	1	1	1.91514	0.33	D8MIU8	Nuclear mitotic apparatus protein OS	NUMA	3	1	1	1	104.63	21.13	2141	241.359	6.1001
Q6EE58	Ribosomal protein S3 (Fragment) OS	2	3	1	1	1	1.91117	5.69	Q6EE58	Ribosomal protein S3 (Fragment) OS	2	3	1	1	1	122.997	29.01	211	23.2046	9.5249
E1BW97	AP-3 complex subunit beta OS	AP3B1	2	1	1	1	1.9073	0.73	E1BW97	AP-3 complex subunit beta OS	AP3B1	2	1	1	1	49.5349	13.7	1100	122.151	6.29053
Q5ZLX2	Eukaryotic translation initiation factor 2 subunit 1 OS	EIF2S1	1	1	1	1	1.8526	3.81	Q5ZLX2	Eukaryotic translation initiation factor 2 subunit 1 OS	EIF2S1	1	1	1	1	92.36	20.98	315	36.1555	5.13525
F1NBD0	PHB domain-containing protein OS	ERLIN2	3	1	1	1	1.83613	3.51	F1NBD0	PHB domain-containing protein OS	ERLIN2	3	1	1	1	59.861	21.71	342	38.1927	5.71924
E1C1S5	Transcription elongation factor spt6 OS	SUPT6H	1	1	1	1	1.82554	0.58	E1C1S5	Transcription elongation factor spt6 OS	SUPT6H	1	1	1	1	51.2	5.44	1726	199.151	4.89404
A0A3Q2U9R2	GST N-terminal domain-containing protein OS	4	1	1	1	1	1.82115	22.41	A0A3Q2U9R2	GST N-terminal domain-containing protein OS	4	1	1	1	1	161.993	46.67	58	6.75848	10.5942
P84169	26S proteasome non-ATPase regulatory subunit 13 OS	PSMD13	1	1	1	1	1.78116	2.39	P84169	26S proteasome non-ATPase regulatory subunit 13 OS	PSMD13	1	1	1	1	76.8178	14.84	376	42.724	5.56689
A0A3Q2U578	Histone H3 OS	3	10	1	1	1	1.75568	7.14	A0A3Q2U578	Histone H3 OS	3	10	1	1	1	162.237	5.76	98	10.9201	11.7368
Q98TV2	ENS-1 OS	ens-1	1	1	1	1	1.73804	1.43	Q98TV2	ENS-1 OS	ens-1	1	1	1	1	56.23	15.11	490	54.6964	9.02686
E1BQH2	Uncharacterized protein OS	IARS	3	1	1	1	1.73797	0.73	E1BQH2	Uncharacterized protein OS	IARS	3	1	1	1	58.55	14.29	1240	141.854	6.49365
A0A1D5PVA4	AAA domain-containing protein OS	ATAD3A	2	1	1	1	1.73541	2.32	A0A1D5PVA4	AAA domain-containing protein OS	ATAD3A	2	1	1	1	168.87	13.75	604	67.1779	9.36377
E1C612	Structural maintenance of chromosomes protein OS	SMC2	3	1	1	1	1.73408	0.84	E1C612	Structural maintenance of chromosomes protein OS	SMC2	3	1	1	1	134.86	4.31	1189	134.811	8.6167
Q3HLQ7	5'-AMP-activated protein kinase gamma-2 non-catalytic subunit transcript variant 4 OS	PRKAG2	8	1	1	1	1.7218	5.06	Q3HLQ7	5'-AMP-activated protein kinase gamma-2 non-catalytic subunit transcript variant 4 OS	PRKAG2	8	1	1	1	76.1715	16.95	158	17.5683	5.33838
A0A1D5PKF0	Major vault protein OS	MVP	2	1	1	1	1.69624	1.3	A0A1D5PKF0	Major vault protein OS	MVP	2	1	1	1	136.057	4.05	849	93.723	5.45264
E1BV97	RPOLD domain-containing protein OS	POLR2C	1	1	1	1	1.67696	3.64	E1BV97	RPOLD domain-containing protein OS	POLR2C	1	1	1	1	43.67	7.62	275	31.3696	4.91943
A0A3Q2UG73	Fcf2 domain-containing protein OS	BCAR3	3	1	1	1	1.67078	2	A0A3Q2UG73	Fcf2 domain-containing protein OS	BCAR3	3	1	1	1	79.94	2.98	751	83.3131	5.24951
E1C958	Uncharacterized protein OS	LGMN	1	1	1	1	1.66648	1.62	E1C958	Uncharacterized protein OS	LGMN	1	1	1	1	49.07	0.72	431	49.2292	6.39209
E1C0J4	Uncharacterized protein OS	UPF1	1	1	1	1	1.66288	0.98	E1C0J4	Uncharacterized protein OS	UPF1	1	1	1	1	46.64	9.24	1117	123.321	6.68311
A0A3Q3B0N1	Importin N-terminal domain-containing protein OS	IPO9	2	1	1	1	1.64685	1.57	A0A3Q3B0N1	Importin N-terminal domain-containing protein OS	IPO9	2	1	1	1	46.49	1.62	1016	112.879	4.77979
A0A1L1RNZ5	AAA domain-containing protein OS	RFC5	2	1	1	1	1.62685	3.33	A0A1L1RNZ5	AAA domain-containing protein OS	RFC5	2	1	1	1	46.39	4.48	330	37.0145	8.51416
Q5ZL72	60 kDa heat shock protein, mitochondrial OS	HSPD1	1	1	1	1	0	3.84	Q5ZL72	60 kDa heat shock protein, mitochondrial OS	HSPD1	1	1	1	1	44.3	6.19	573	60.9344	5.87158
Q5ZM18	Nucleolar GTP-binding protein 1 OS	GTPBP4	1	1	1	1	0	2.38	Q5ZM18	Nucleolar GTP-binding protein 1 OS	GTPBP4	1	1	1	1	43.38	5	631	73.8878	9.5249
Q5ZJK3	Signal transducer and activator of transcription OS	STAT1	1	1	1	1	0	1.59	Q5ZJK3	Signal transducer and activator of transcription OS	STAT1	1	1	1	1	42.37	8.26	755	87.1883	5.96045
Q5ZJ70	BRO1 domain-containing protein OS	RCJMB04_20e18	2	1	1	1	0	1.47	Q5ZJ70	BRO1 domain-containing protein OS	RCJMB04_20e18	2	1	1	1	41.75	1.7	882	97.2547	6.40479
Q5ZMB8	AAA domain-containing protein OS	PSMC2	1	1	1	1	0	3.7	Q5ZMB8	AAA domain-containing protein OS	PSMC2	1	1	1	1	41.45	2.9	433	48.6312	5.94775
Q5F4A4	Inosine-5'-monophosphate dehydrogenase OS	IMPDH2	2	1	1	1	0	3.5	Q5F4A4	Inosine-5'-monophosphate dehydrogenase OS	IMPDH2	2	1	1	1	40.82	0.92	514	55.5236	7.03467
Q5ZLZ0	Uncharacterized protein OS	RCJMB04_4e21	2	1	1	1	0	3.58	Q5ZLZ0	Uncharacterized protein OS	RCJMB04_4e21	2	1	1	1	38.33	7.87	335	37.3972	9.21729
Q5ZJX9	Proteasome subunit alpha type OS	PSMA5	1	1	1	1	0	7.88	Q5ZJX9	Proteasome subunit alpha type OS	PSMA5	1	1	1	1	36.8	3.1	241	26.4302	4.81787
Q5ZIC5	Longin domain-containing protein OS	SEC22A	1	1	1	1	0	12.34	Q5ZIC5	Longin domain-containing protein OS	SEC22A	1	1	1	1	36.7	4.23	308	35.0817	8.646
F1NPN6	Uncharacterized protein OS	BPIL3	3	1	1	1	0	7.06	F1NPN6	Uncharacterized protein OS	BPIL3	3	1	1	1	36.37	7.83	637	63.1314	5.37646
A0A1D5PS16	WD repeat-containing protein 1 OS	WDR1	3	1	1	1	0	1.69	A0A1D5PS16	WD repeat-containing protein 1 OS	WDR1	3	1	1	1	34.86	15.95	592	64.6379	6.7124
F1NUN3	Uncharacterized protein OS	RIN3	2	1	1	1	0	1.14	F1NUN3	Uncharacterized protein OS	RIN3	2	1	1	1	34.5	1.46	962	106.136	6.06201
A0A1D5PY28	Uncharacterized protein OS	SLC25A39	2	1	1	1	0	4.11	A0A1D5PY28	Uncharacterized protein OS	SLC25A39	2	1	1	1	34.48	3.11	341	37.997	9.77393
F1P5I5	UBIQUITIN_CONJUGAT_2 domain-containing protein OS	UBE2O	1	1	1	1	0	0.73	F1P5I5	UBIQUITIN_CONJUGAT_2 domain-containing protein OS	UBE2O	1	1	1	1	32.31	3.4	1374	149.625	5.2876
R4GHN9	Uncharacterized protein OS	LUZP1	1	1	1	1	0	1.53	R4GHN9	Uncharacterized protein OS	LUZP1	1	1	1	1	32.04	7.14	1111	123.388	8.92432
A0A1I7Q435	Serine/threonine-protein phosphatase OS	PPP1CB	5	1	1	1	0	3.68	A0A1I7Q435	Serine/threonine-protein phosphatase OS	PPP1CB	5	1	1	1	31.4	0.62	299	34.071	5.93506
F1P4F4	Uncharacterized protein OS	SSR1	3	1	1	1	0	5.21	F1P4F4	Uncharacterized protein OS	SSR1	3	1	1	1	30.93	10.77	288	32.1522	4.51318
Q06066	Nuclease-sensitive element-binding protein 1 OS	YBX1	3	1	1	1	0	5.92	Q06066	Nuclease-sensitive element-binding protein 1 OS	YBX1	3	1	1	1	30.42	1.88	321	35.7777	9.84717
P48440	Dolichyl-diphosphooligosaccharide--protein glycosyltransferase 48 kDa subunit OS	DDOST	2	1	1	1	0	9.93	P48440	Dolichyl-diphosphooligosaccharide--protein glycosyltransferase 48 kDa subunit OS	DDOST	2	1	1	1	30.39	7.03	413	45.8834	5.57959
A0A3Q2TW65	FAM193_C domain-containing protein OS	4	1	1	1	1	0	1.98	A0A3Q2TW65	FAM193_C domain-containing protein OS	4	1	1	1	1	29.2	12.36	405	47.1316	9.39307
A0A1D5PDV1	Transportin 3 OS	4	1	1	1	1	0	1.75	A0A1D5PDV1	Transportin 3 OS	4	1	1	1	1	15.94	0.73	573	64.0515	5.09717
B6V3H8	CAPN2 OS	CAPN2	3	1	1	1	0	2.14	B6V3H8	CAPN2 OS	CAPN2	3	1	1	1	0	19.61	700	79.2188	5.57959
Q5ZL30	Uncharacterized protein OS	RCJMB04_8a12	4	1	1	1	0	5.21	Q5ZL30	Uncharacterized protein OS	RCJMB04_8a12	4	1	1	1	0	7.41	192	21.7338	5.66846
A0A1D5PHR5	WHEP-TRS domain-containing protein OS	MARS	3	1	1	1	0	1.73	A0A1D5PHR5	WHEP-TRS domain-containing protein OS	MARS	3	1	1	1	0	6.67	865	96.8002	7.62061
A0A3Q3B2M9	TOG domain-containing protein OS	GCN1	2	1	1	1	0	0.68	A0A3Q3B2M9	TOG domain-containing protein OS	GCN1	2	1	1	1	0	3.23	2644	290.392	7.2251
Q5ZIF2	FAD-binding PCMH-type domain-containing protein OS	DHCR24	1	1	1	1	0	1.36	Q5ZIF2	FAD-binding PCMH-type domain-containing protein OS	DHCR24	1	1	1	1	0	1.56	516	60.0836	8.26514
Q5ZIH1	Uncharacterized protein OS	HNRNPD	3	1	1	1	0	3.11	Q5ZIH1	Uncharacterized protein OS	HNRNPD	3	1	1	1	0	1.52	257	29.3363	9.30518
									F1NJ08	Vimentin OS	VIM	255.45	70.65	13	35	36	81	460	53.1827	5.21143
									P13648	Lamin-A OS	LMNA	37.42	9.28	12	12	22	6	657	73.1204	6.94678
									F1P476	Actin, aortic smooth muscle OS	ACTA2	58.7778	36.07	8	4	11	21	377	41.9818	5.38916
									A0A1L1RU52	Tropomyosin alpha-1 chain OS	TPM1	60.7719	43.15	5	3	14	21	248	28.7356	4.7417
									A0A1D5PAR5	Tubulin alpha chain OS	TUBA3E	56.3682	44.32	4	6	14	20	449	49.9245	5.13525
									Q5ZKM2	Elongation factor 1-alpha OS	RCJMB04_10b5	51.8274	34.42	9	11	11	18	462	50.1071	9.01221
									A0A1D5PBY3	Thioredoxin domain-containing protein OS	PRDX3	48.2853	43.59	2	7	7	15	234	25.7445	8.33838
									F6SU35	Ribosomal protein OS	RPL10A	33.7623	35.02	2	9	9	12	217	24.6926	9.87646
									Q5ZHR4	Uncharacterized protein OS	GARS	21.5461	14.01	7	10	10	10	685	77.5314	6.50732
									Q5ZM62	Uncharacterized protein OS	ABCF2	24.7016	13.96	3	7	7	10	623	71.1986	7.35693
									Q5ZJQ5	AA_TRNA_LIGASE_II domain-containing protein OS	RCJMB04_16g5	21.9236	21.87	3	9	9	9	503	57.168	6.49365
									A0A1D5NYB2	Polyadenylate-binding protein OS	PABPC1	21.1476	12.72	5	7	7	8	637	70.8269	9.49561
									A0A1L1RLN6	Myosin light polypeptide 6 OS	MYL6	21.4694	40.67	10	6	6	8	150	16.827	4.64014
									A0A1D5P1W7	Importin N-terminal domain-containing protein OS	KPNB1	14.6447	9.02	1	6	6	8	876	97.271	4.77979
									A0A1D5PHC5	Heat shock cognate protein HSP 90-beta OS	HSP90AB1	15.3525	12.39	3	4	8	8	694	79.9688	5.33838
									Q5ZMD1	14-3-3 protein theta OS	YWHAQ	16.7805	29.39	11	3	7	8	245	27.7647	4.77979
									A0A1D5PNK3	Uncharacterized protein OS	SLC25A11	13.9806	24.67	1	7	7	7	304	33.1444	10.228
									A0A1D5P5D9	Uncharacterized protein OS	FAM120A	13.4538	9.51	3	7	7	7	1073	117.788	8.99756
									A0A1D5PFL9	Nuclear pore complex protein Nup93 OS	NUP93	10.6884	7.94	2	7	7	7	819	93.5407	6.25244
									A0A1D5P893	Uncharacterized protein OS	LOC426023	13.0595	26.06	10	6	6	6	330	34.8099	8.00146
									E1BW15	Uncharacterized protein OS	DDX21	12.1033	7.25	1	5	5	5	676	75.1508	9.29053
									P16039	Nucleophosmin OS	NPM1	11.4436	15.99	5	5	5	5	294	32.612	4.77979
									A0A1D5NXB3	Uncharacterized protein OS	LOC100859276	9.77003	13.86	2	5	5	5	368	40.8479	7.43018
									A0A1D5PHL1	Uncharacterized protein OS	RBM14	8.64354	11.6	1	5	5	5	750	77.2595	9.51025
									F1NGU3	Uncharacterized protein OS	LRPPRC	10.3422	2.63	1	4	4	5	1371	155.528	7.00537
									A0A1D5PJG4	Uncharacterized protein OS	SYNCRIP	9.13743	10.85	4	3	5	5	562	62.6384	7.57666
									Q98932	Ras-related protein Rab-5C OS	RAB5C	14.6418	26.85	4	2	5	5	216	23.5388	8.41162
									F1NCI5	Uncharacterized protein OS	HNRNPA0	14.3131	13.68	1	2	3	5	307	30.7808	9.34912
									F1NW17	Uncharacterized protein OS	ESYT2	11.5192	6.41	3	4	4	4	858	95.9183	7.34229
									A0A1D5PKA9	Uncharacterized protein OS	NPEPPS	11.2481	4.47	3	4	4	4	1029	114.052	6.82959
									F1NCE1	Eukaryotic translation initiation factor 3 subunit D OS	EIF3D	10.0109	6.57	2	4	4	4	548	63.9175	6.41748
									A0A1D5PIZ8	Uncharacterized protein OS	IQGAP3	9.01817	3.02	1	4	4	4	1658	189.507	6.44287
									A0A1D5PSH6	Alpha-enolase OS	ENO1	4.85649	11.52	10	3	3	4	434	47.4113	6.45557
									O42388	Ubiquitin-60S ribosomal protein L40 OS	UBA52	11.1703	26.56	3	2	3	4	128	14.73	9.83252
									E1BZR1	Uncharacterized protein OS	HNRNPR	8.63853	6.84	3	2	4	4	643	71.9302	9.1001
									A0A1L1RLH7	26S proteasome regulatory subunit 4 OS	PSMC1	9.30697	8.07	3	3	3	3	508	56.1083	8.68994
									F1NYI3	tRNA-splicing ligase RtcB homolog OS	RTCB	7.91964	6.53	1	3	3	3	505	55.2068	7.23975
									E1C1V3	Plakoglobin OS	JUP	7.50453	3.61	2	3	3	3	747	82.0737	6.13818
									E1C2Z5	WHEP-TRS domain-containing protein OS	WARS	7.47975	7.4	1	3	3	3	473	53.6624	7.28369
									A0A1D5PNQ6	PID domain-containing protein OS	GULP1	7.32038	11.35	8	3	3	3	282	31.5581	6.97607
									E1C2I9	Uncharacterized protein OS	LARS	7.13543	3.31	2	3	3	3	1177	134.189	6.93213
									P43233	Cathepsin B OS	CTSB	6.75677	11.76	3	3	3	3	340	37.5627	6.13818
									F1NBL6	Importin N-terminal domain-containing protein OS	XPO5	6.66951	3.65	2	3	3	3	1206	136.61	5.75732
									F1NMB3	UDP-glucuronosyltransferase OS	UGT2A3	5.39826	5.86	1	3	3	3	529	60.6036	7.00537
									F1NJ69	Uncharacterized protein OS	USO1	5.14548	3.26	3	3	3	3	952	106.066	4.98291
									Q90828	Cytoplasmic dynein 1 light intermediate chain 1 OS	DYNC1LI1	4.71676	8.35	1	3	3	3	515	55.8583	6.11279
									A0A1D5PFT8	ENTH domain-containing protein OS	PICALM	4.40862	5.58	1	3	3	3	609	66.2128	8.80713
									A0A1D5P8H7	Importin N-terminal domain-containing protein OS	XPO1	4.12325	3.17	2	3	3	3	1071	123.077	6.11279
									Q9I9D1	Voltage-dependent anion channel OS	VDAC2	1.99363	13.07	4	3	3	3	283	30.1792	8.52881
									E1C4M3	Pept_C1 domain-containing protein OS	CTSZ	7.18755	7.21	2	2	2	3	305	33.8312	7.53271
									A0A1D5PNG3	Eukaryotic translation initiation factor 6 OS	EIF6	6.65782	13.06	2	2	2	2	245	26.5082	4.71631
									E1C593	Exportin-T OS	XPOT	6.52157	2.6	1	2	2	2	962	109.755	5.26221
									Q9W7P7	p32 subunit of splicing factor SF2 (Fragment) OS	SF2	6.14643	13.04	2	2	2	2	207	23.6686	4.52588
									F2Z4K7	40S ribosomal protein S3a OS	RPS3A	5.76194	9.85	2	2	2	2	264	29.8477	9.71533
									F1NC27	Uncharacterized protein OS	RAB21	5.70883	12.68	1	2	2	2	213	23.5359	7.94287
									A0A1D5PEW1	Uncharacterized protein OS	RSU1	5.20441	7.58	1	2	2	2	277	31.5047	8.48486
									Q08200	60S ribosomal protein L10 (Fragment) OS	RPL10	5.15928	11.9	1	2	2	2	210	23.9715	10.1255
									Q5ZKZ5	Signal recognition particle subunit SRP72 OS	SRP72	4.96603	3.28	1	2	2	2	671	74.4388	9.14404
									A0A1D5PXG0	Heterogeneous nuclear ribonucleoprotein K OS	HNRNPK	4.90568	7.75	4	2	2	2	426	47.0725	6.46826
