# Supplementary material for: Viral polymerase-host interaction analysis reveals that the association between avian NUP93 and PB1 promotes H5N6 avian influenza virus replication
Source: Microbiol Spectr. 2025 May 23;13(7):e03120-24. doi: 10.1128/spectrum.03120-24 (PMC12211069; doi:10.1128/spectrum.03120-24)
Supplement: Table S1 — Identified host proteins interacting with vRNP. [file spectrum.03120-24-s0004.xlsx]

## Sheet: PA
Table S1A. Seventy-one PA interaction host proteins were identified by LC-MS/MS mass spectrometry.
Accession	Description	GN	Σ# Unique Peptides	Score	Functional categories			Subcellular localization
E1C459	Uncharacterized protein	MYO1D	22	284.088	Cytoskeletal motor activity,cytoskeletal protein binding and isomerase activity,etc			Cytoplasm, perikaryon, early endosome, etc
A0A1D5PC92	Histone H2B	HIST1H2B5L	3	81.86	Structural molecule activity and other molecular function			Chromosome and nucleus
A0A1D5PWK4	Leucine-rich repeat-containing protein 59	LRRC59	5	70.2333	RNA binding, hydrolase activity and catalytic activity, acting on a protein			Microsome membrane, endoplasmic reticulum membrane and nucleus envelope
Q05705	Beta-tropomyosin	BRT-2	6	67.7632	Transferase activity, receptor ligand activity, catalytic activity, acting on a protein			Secreted, cytoplasm, nucleus,etc
F1NWP3	Heat shock cognate 71 kDa protein	HSPA8	6	67.141	Other molecular function			Cytoplasm and nucleus
Q90593	Endoplasmic reticulum chaperone BiP	HSPA5	3	58.52	Transferase activity, hydrolase activity, protein folding chaperone, etc			Endoplasmic reticulum lumen, melanosome, cytoplasm,etc
F1P3U1	MIC complex subunit MIC60	IMMT	2	58.4403	RNA binding			Mitochondrion inner membrane and mitochondrion
A0A1D5P5G1	Uncharacterized protein	HNRNPA1	2	57.04	DNA binding, RNA binding and other molecular function			Cytoplasm and nucleus
A0A1D5PTF4	Uncharacterized protein	LIMA1	2	57.04	Cytoskeletal protein binding and other molecular function			Cytoplasm, cell junction, focal adhesion
Q5ZME1	Heterogeneous nuclear ribonucleoprotein A2/B1	HNRNPA2B1	3	56.49	DNA binding, RNA binding and other molecular function			Cytoplasm and nucleus
A0A1D5PAB0	Unconventional myosin-Va	MYO5A	4	55.26	RNA binding, cytoskeletal motor activity, cytoskeletal protein binding, etc			Actin cytoskeleton, cytoplasm and extracellular exosome, etc
A0A1D5PQ16	Unconventional myosin-VI	MYO6	4	55.26	Cytoskeletal motor activity, cytoskeletal protein binding and isomerase activity, etc			Golgi apparatus, trans-Golgi network membrane,cytoplasm,nucleus,etc
A0A1L1S093	Endoplasmin	HSP90B1	2	55.23	RNA binding, hydrolase activity and protein folding chaperone, etc			Endoplasmic reticulum lumen and melanosome
A0A1D5P0U5	Uncharacterized protein	CALR	1	53.22	Protein folding chaperone, molecular carrier activity and molecular sequestering activity, etc			Endoplasmic reticulum lumen,cytoplasm,secreted, extracellular space, extracellular matrix
F1NYI3	tRNA-splicing ligase RtcB homolog	RTCB	3	52.92	RNA binding, cytoskeletal protein binding and ligase activity, etc			Cytoplasm and nucleus
F7B5K7	Uncharacterized protein	HNRNPM	2	51.7	RNA binding and other molecular function			Nucleus and spliceosome
P84229	Histone H3.2	H3-I	4	51.2508	RNA bindingna binding, structural molecule activity and other molecular function			Nucleus and chromosome
A0A1L1RWL5	Heterogeneous nuclear ribonucleoprotein D-like	HNRNPDL	1	50.37	DNA binding and RNA binding			Cytoplasm and nucleus
Q9YHD2	Nuclear calmodulin-binding protein (Fragment)	URP	2	49.98	Receptor ligand activity and other molecular function			Secreted
A0A1L1RJP8	Tubulin alpha chain	TUBA4A	1	49.742	Structural molecule activity, hydrolase activity and other molecular function			Cytoplasm, cytoskeleton and microtubule
P42558	GTP-binding nuclear protein Ran	RAN	4	48.95	RNA binding, GTPase activity and molecular function regulator activity			Cytoplasm and nucleus
A0A1L1RWK9	Uncharacterized protein	FXR1	1	48.77	RNA binding, isomerase activity and translation regulator activity,etc			Cell projection, cytoplasm, nucleus and synapse
R9PXN1	Eukaryotic initiation factor 4A-II	EIF4A2	1	47.3	RNA binding, transferase activity, and hydrolase activity, etc			Cytoplasm
F1NLF2	KH domain-containing, RNA-binding, signal transduction-associated protein 1	KHDRBS1	1	47.3	RNA binding, molecular adaptor activity and molecular function regulator activity			Cytoplasm and nucleus
A0A1D5PP68	Uncharacterized protein	RPL18A	1	45.7	RNA binding and structural molecule activity			Cytoplasm
B5AHE5	Cat eye syndrome chromosome region candidate 2	CECR2	1	45.7	Catalytic activity, acting on DNA and ATP-dependent activity			Nucleus
A0A1L1RYB4	Uncharacterized protein	RPL4	1	45.56	RNA binding and structural molecule activity			Cytoplasm
A0A1L1RRT9	14-3-3 protein zeta	YWHAZ	2	45.4405	RNA binding and molecular sequestering activity			Cytoplasm and melanosome
A0A1L1RYE0	40S ribosomal protein S8	RPS8	4	44.3	RNA binding and structural molecule activity			Cytoplasm, membrane and nucleus
A0A1D5PVL9	Coronin	CORO2B	3	43.87	Cytoskeletal protein binding			Cytoplasm, and cytoskeleton
P48463	Serine/threonine-protein phosphatase 2A catalytic subunit alpha isoform	PPP2CA	1	42.63	Cytoskeletal protein binding, hydrolase activity and catalytic activity, acting on a protein,etc			Centromere, chromosome, cytoplasm and nucleus
A0A1L1RK43	Uncharacterized protein	SQSTM1	2	41.52	Molecular transducer activity and molecular adaptor activity, etc			Cytoplasm, endoplasmic reticulum, endosome,etc
F1NIX0	Ribosomal protein L8	RPL8	2	40.89	Oxidoreductase activity and catalytic activity, acting on a protein			Nucleus
E1BTT8	L-lactate dehydrogenase	LDHA	2	40.75	Oxidoreductase activity and other molecular function			Cytoplasm
A0A1D5PK69	60S acidic ribosomal protein P0	RPLP0	2	38.58	RNA binding and structural molecule activity			Cytoplasm and nucleus
A0A1L1RV96	Uncharacterized protein	GNAI3	1	38.41	GTPase activity, cyclase activity and lyase activity			Cell membrane and cytoplasm
A0A1I7Q3Y2	Receptor of-activated protein C kinase 1	RACK1	3	38.38	RNA binding, catalytic activity and GTPase activity, etc			Cell membrane, cytoplasm and nucleus
A0A1D5P8V6	Uncharacterized protein	UBAP2L	1	38.09	RNA binding			Nucleus, cytoplasm and stress granule
A0A1D5P3K3	Uncharacterized protein	HNRNPA3	1	37.52	RNA binding			Nucleus
Q9DDH7	ATP synthase alpha subunit (Fragment)	ATP5A1	2	37.42	RNA binding, transporter activity and hydrolase activity, etc			Cell membrane, mitochondrion and mitochondrion inner membrane
E1BXF4	Uncharacterized protein	RCN1L	3	36.66	Other molecular function			Endoplasmic reticulum
A0A1D5PX37	Uncharacterized protein	CTTN	3	36.37	Other molecular function			Cell junction,cell membrane and cytoplasm
P47836	40S ribosomal protein S4	RPS4	3	34.41	RNA binding, structural molecule activity, and transferase activity, etc			Cytoplasm and nucleus
A0A1D5PUL8	Dihydrolipoamide acetyltransferase component of pyruvate dehydrogenase complex	PDHX	3	33.36	Transferase activity			Mitochondrion
F1NWX6	Plasminogen	PLG	1	31.76	Hydrolase activity, catalytic activity ,acting on a protein			Secreted
A0A1D5P713	Uncharacterized protein	TPM4	3	31.63	Structural molecule activity and cytoskeletal protein binding			Cytoplasm, cytoskeleton
A0A1D5P7X5	Uncharacterized protein	C5H14orf166	1	31.48	Uncharacterized			Uncharacterized
Q98TH5	Ribosomal protein S11	RPS11	1	31.01	RNA binding and structural molecule activity			Cytoplasm and nucleus
P00565	Creatine kinase M-type	CKM	1	29.75	Transferase activity and other molecular function			Cytoplasm
A0A1D5PNA3	Uncharacterized protein	LNPK	3	29.36	Other molecular function			Endoplasmic reticulum and nucleoplasm
A0A1D5P411	Uncharacterized protein	FUS	2	29.181	DNA binding, RNA binding, molecular adaptor activity, etc			Nucleus
F1NMY1	14-3-3 protein gamma	YWHAG	1	28.98	RNA binding, transferase activity, molecular function regulator activity, etc			Cytoplasm and mitochondrion
A0A1L1RJ11	14-3-3 protein epsilon	YWHAE	1	28.98	RNA binding, transporter activity and molecular adaptor activity, etc			Cytoplasm and nucleus
A0A1D5NTG1	Peroxisomal targeting signal 1 receptor	PEX5	2	28.87	Molecular carrier activity and other molecular function			Cytoplasm, cytosol and peroxisome matrix
F1NZU2	Uncharacterized protein	SYNCRIP	2	26.8	RNA binding			Cytoplasm, microsome, endoplasmic reticulum and nucleus
A0A1L1RT36	60S ribosomal protein L6	RPL6	2	26.8	DNA binding, RNA binding and structural molecule activity			Cytoplasm and rough endoplasmic reticulum
A0A1D5PVA4	Uncharacterized protein	ATAD3A	2	26.72	Transferase activityhydrolase activity,molecular function regulator activity,etc			Membrane and mitochondrion
F2Z4K7	40S ribosomal protein S3a	RPS3A	6	23.35	RNA binding and structural molecule activity			Cytoplasm and nucleus
A0A1D5PNE4	60S ribosomal protein L7a	RPL7A	4	23.15	RNA binding, structural molecule activity and other molecular function			Cytoplasm
A0A1L1RUL6	Uncharacterized protein	PA2G4	1	22.15	RNA binding, molecular adaptor activity, transcription regulator activity, etc			Cytoplasm and nucleus
E1C6N5	Acetyltransferase component of pyruvate dehydrogenase complex	DLAT	2	16.16	Transferase activity and catalytic activity, acting on a protein, etc			Mitochondrion matrix
A0A1D5PGL4	Uncharacterized protein	MYO18A	6	9	DNAbinding, RNA binding, cytoskeletal protein binding, etc			Cytoplasm and golgi apparatus
A0A1L1RRN7	Alpha-enolase	ENO1	4	0	DNA binding, RNA binding, lyase activity, etc			Cytoplasm and cell membrane
A0A1D5P822	Uncharacterized protein	OCIAD1	1	0	Other molecular function			Endosome
A0A1D5PE96	Uncharacterized protein	PLS3	3	0	Transporter activity			Mitochondrion membrane and nucleus
A0A1I7Q443	Eukaryotic initiation factor 4A-III	EIF4A3	3	0	RNA binding, hydrolase activity and catalytic activity, acting on a protein,etc			Cytoplasm, nucleus and spliceosome
F1NN16	40S ribosomal protein S7	RPS7	3	0	RNA binding, structural molecule activity, and transferase activity,etc			Cytoplasm and nucleus
O42254	Insulin-like growth factor 2 mRNA-binding protein 1	IGF2BP1	1	0	RNA binding and structural molecule activity			Cytoplasm
A0A1L1S0V3	Uncharacterized protein	RPS25	2	0	RNA binding and structural molecule activity			Cytoplasm
A0A1L1RWT1	Actin-related protein 2/3 complex subunit	ARPC1B	1	0	Structural molecule activity and cytoskeletal protein binding			Cytoplasm and nucleus
Q5ZJI7	Actin-related protein 2/3 complex subunit	ARPC1A	1	0	Cytoskeletal protein binding			Cytoplasm and nucleus

## Sheet: PB1
Table S1B. Fifty-nine-three PB1 interaction host proteins were identified by LC-MS/MS mass spectrometry.
Accession	Description	GN	Σ# Unique Peptides	Score	Functional categories			Subcellular localization
F1NJ08	Vimentin	VIM	35	255.45	RNA binding, structural molecule activity, and molecular adaptor activity			Cell membrane, cytoplasm, and nucleus
P13648	Lamin-A	LMNA	12	37.42	Structural molecule activity			Nucleus
Q5ZKM2	Elongation factor 1-alpha	EEF1A1	11	51.83	RNA binding, GTPase activity, molecular adaptor activity, etc			Cell membrane, cytoplasm, membrane
Q5ZHR4	Uncharacterized protein	GARS	10	21.55	Transferase activity, hydrolase activity, and ligase activity			Cytoplasm. mitochondrion and secreted
F6SU35	Ribosomal protein	RPL10A	9	33.76	RNA binding, and structural molecule activity			Cytoplasm
Q5ZJQ5	AA_TRNA_LIGASE_II domain-containing protein	DARS	9	21.92	RNA binding, hydrolase activity, and ligase activity			Cytoplasm
A0A1D5PBY3	Thioredoxin domain-containing protein	PRDX3	7	48.29	Catalytic activity, antioxidant activity, and oxidoreductase activity			Cytoplasm, endosome and mitochondrion
Q5ZM62	Uncharacterized protein	ABCF2	7	24.7	Hydrolase activity, atp-dependent activity, and other molecular function			Plasma membrane
A0A1D5NYB2	Polyadenylate-binding protein	PABPC1	7	21.15	RNA binding and translation regulator activity			Cell projection, cytoplasm, nucleus
A0A1D5PNK3	Uncharacterized protein	SLC25A11	7	13.98	RNA binding and transporter activity			Mitochondrion inner membrane
A0A1D5P5D9	Uncharacterized protein	FAM120A	7	13.45	RNA binding			Cell membrane and cytoplasm
A0A1D5PFL9	Nuclear pore complex protein Nup93	NUP93	7	10.69	Structural molecule activity			Nuclear pore complex and nucleus
A0A1D5PAR5	Tubulin alpha chain	TUBA5	6	56.37	Structural molecule activity			Cytoplasm
A0A1L1RLN6	Myosin light polypeptide 6	MYL6	6	21.47	Cytoskeletal motor activity, structural molecule activity, and isomerase activity			Cytoplasm and nucleus
A0A1D5P1W7	Importin N-terminal domain-containing protein	KPNB1	6	14.64	RNA binding, molecular carrier activity, and other molecular function			Cytoplasm
A0A1D5P893	Uncharacterized protein	PCBP1	6	13.06	DNA binding, RNA binding, and transcription regulator activity			Cytoplasm and nucleus
E1BW15	Uncharacterized protein	DDX21	5	12.1	RNA binding, transferase activity, and hydrolase activity			Cytoplasm, mitochondrion, and nucleus
P16039	Nucleophosmin	NPM1	5	11.44	DNA binding, RNA binding, and transcription regulator activity			Cytoplasm and nucleus
A0A1D5NXB3	Uncharacterized protein	RBM4B	5	9.77	RNA binding, and other molecular function			Nucleus
A0A1D5PHL1	Uncharacterized protein	RBM14	5	8.64	RNA binding, and other molecular function			Cytoplasm and nucleus
F1P476	Actin, aortic smooth muscle	ACTA2	4	58.78	Hydrolase activity, and other molecular function			Cytoplasm
A0A1D5PHC5	Heat shock cognate protein HSP 90-beta	HSP90AB1	4	15.35	RNA binding, cytoskeletal protein binding, and oxidoreductase activity			Cell membrane, cytoplasm, nucleus, and secreted
F1NW17	Uncharacterized protein	ESYT2	4	11.52	Lipid binding, and other molecular function			Cell membrane and endoplasmic reticulum
A0A1D5PKA9	Uncharacterized protein	NPEPPS	4	11.25	Hydrolase activity, catalytic activity, acting on a protein, and other molecular function			Cytoplasm and nucleus
F1NGU3	Uncharacterized protein	LRPPRC	4	10.34	DNA binding, RNA binding, and cytoskeletal protein binding			Membrane, mitochondrion, and nucleus
F1NCE1	Eukaryotic translation initiation factor 3 subunit D	EIF3D	4	10.01	RNA binding, and other molecular function			Cytoplasm
A0A1D5PIZ8	Uncharacterized protein	IQGAP3	4	9.02	GTPase activity, cytoskeletal protein binding, and molecular function regulator activity			Cell cortex, cell-cell junction, and cytosol
A0A1L1RU52	Tropomyosin alpha-1 chain	TPM1	3	60.77	Structural molecule activity, cytoskeletal protein binding, and ATP-dependent activity			Cytoplasm
Q5ZMD1	14-3-3 protein theta	YWHAQ	3	16.7805	Regulation of DNA-templated transcription			Cytoplasm
A0A1L1RLH7	26S proteasome regulatory subunit 4	PSMC1	3	9.30696	RNA binding, hydrolase activity, and ligase activity			Cytoplasm, membrane, nucleus, and proteasome
A0A1D5PJG4	Uncharacterized protein	SYNCRIP	3	9.13743	RNA binding			Cytoplasm, microsome, endoplasmic reticulum and nucleus
F1NYI3	tRNA-splicing ligase RtcB homolog	RTCB	3	7.91964	RNA binding, cytoskeletal protein binding and ligase activity, etc			Cytoplasm and nucleus
E1C1V3	Plakoglobin	JUP	3	7.50453	Structural molecule activity, molecular adaptor activity, and cell adhesion mediator activity			Cell membrane,cytoplasm, and nucleus
E1C2Z5	WHEP-TRS domain-containing protein	WARS	3	7.47975	Transferase activity, ligase activity, and molecular function regulator activity			Cytoplasm
A0A1D5PNQ6	PID domain-containing protein	GULP1	3	7.32038	Other molecular function			Cytoplasm
E1C2I9	Uncharacterized protein	LARS	3	7.13543	GTPase activity, hydrolase activity, and ligase activity			Cytoplasm
P43233	Cathepsin B	CTSB	3	6.75677	Hydrolase activity, catalytic activity, etc			Lysosome, melanosome, secreted, extracellular space, etc
F1NBL6	Importin N-terminal domain-containing protein	XPO5	3	6.66951	RNA binding, molecular carrier activity, and other molecular function			Cytoplasm and nucleus
F1NMB3	UDP-glucuron yltransferase	UGT2A3	3	5.39826	Transferase activity			Uncharacterized
F1NJ69	Uncharacterized protein	USO1	3	5.14548	RNA binding, and other molecular function			Cytoplasm, golgi apparatus, and membrane
A0A1D5PSH6	Alpha-enolase	ENO1	3	4.85649	DNA binding, RNA binding, lyase activity, etc			Golgi apparatus membrane, cytoplasm, cytoskeleton, membrane, nucleus
Q90828	Cytoplasmic dynein 1 light intermediate chain 1	DYNC1LI1	3	4.71676	RNA binding, molecular adaptor activity, and other molecular function			Chromosome, cytoplasm, and dynein
A0A1D5PFT8	ENTH domain-containing protein	PICALM	3	4.40862	Cytoskeletal protein binding, lipid binding, and other molecular function			#Cell membrane #Coated pit #Cytoplasmic vesicle #Golgi apparatus #Membrane #Nucleus
A0A1D5P8H7	Importin N-terminal domain-containing protein	XPO1	3	4.12325	RNA binding, molecular carrier activity, and other molecular function			Cytoplasm and nucleus
Q9I9D1	Voltage-dependent anion channel	VDAC2	3	1.99363	Transporter activity and lipid binding			Mitochondrion outer membrane, membrane
Q98932	Ras-related protein Rab-5C	RAB5C	2	14.6418	GTPase activity, molecular function regulator activity, and other molecular function			Cell membrane and endosome
F1NCI5	Uncharacterized protein	HNRNPA0	2	14.3131	RNA binding, and other molecular function			Nucleus
O42388	Ubiquitin-60S ribosomal protein L40	UBA52	2	11.1703	Structural molecule activity and protein tag activity			Cytoplasm and nucleus
E1BZR1	Uncharacterized protein	HNRNPR	2	8.63853	RNA binding			Cytoplasm, endoplasmic reticulum, and nucleus
E1C4M3	Pept_C1 domain-containing protein	CTSZ	2	7.18755	Hydrolase activity, and catalytic activity, acting on a protein			Lysosome
A0A1D5PNG3	Eukaryotic translation initiation factor 6	EIF6	2	6.65782	Other molecular function			Cytoplasm and nucleus
E1C593	Exportin-T	XPOT	2	6.52157	RNA binding, and other molecular function			Cytoplasm and nucleus
Q9W7P7	p32 subunit of splicing factor SF2 (Fragment)	SF2	2	6.14643	RNA binding, and other molecular function			Nucleus and spliceosome
F2Z4K7	40S ribosomal protein S3a	RPS3A	2	5.76194	RNA binding and structural molecule activity			Cytoplasm and nucleus
F1NC27	Uncharacterized protein	RAB21	2	5.70883	GTPase activity, and other molecular function			Cytoplasmic vesicle, endoplasmic reticulum, and membrane
A0A1D5PEW1	Uncharacterized protein	RSU1	2	5.20441	GTPase activity			Cytosol and focal adhesion
Q08200	60S ribosomal protein L10 (Fragment)	RPL10	2	5.15928	RNA binding, structural molecule activity, and translation regulator activity			Cytoplasm
Q5ZKZ5	Signal recognition particle subunit SRP72	SRP72	2	4.96603	RNA binding, and other molecular function			Cytoplasm and endoplasmic reticulum
A0A1D5PXG0	Heterogeneous nuclear ribonucleoprotein K	HNRNPK	2	4.90568	DNA binding, RNA binding, cargo receptor activity			Golgi apparatus membrane, cytoplasm, cytoskeleton

## Sheet: PB2
Table S1C. Two hundred and fifteen PB2 interaction host proteins were identified by LC-MS/MS mass spectrometry.
Accession	Description	GN	Σ# Unique Peptides	Score	Functional categories			Subcellular localization
A0A1D5NWY3	Unconventional myosin-Ic	MYO1C	37	1036.12	Cytoskeletal motor activity, cytoskeletal protein binding,isomerase activity,etc			Cytoplasm and nucleus
E1C459	Uncharacterized protein	MYO1D	30	443.007	Cytoskeletal motor activity,cytoskeletal protein binding and isomerase activity,etc			Cytoplasm, perikaryon, early endosome, etc
A0A1D5P7E4	DEAD-box helicase 41	DDX41	35	354.357	RNA binding, hydrolase activity, isomerase activity, etc			Cytoplasm and nucleus
Q5ZLY3	Tropomodulin 3	TMOD3	15	341.244	Cytoskeletal protein binding and cell adhesion mediator activity			Cytoplasm
A0A1D5P5A8	F-actin-capping protein subunit beta isoforms 1 and 2	CAPZB	1	320.892	Cytoskeletal protein binding and other molecular function			Cytoplasm
A0A1L1RVM8	Uncharacterized protein	VDAC2	6	241.197	Transporter activity and lipid binding			Mitochondrion outer membrane, membrane
A0A1D5NYB2	Polyadenylate-binding protein	PABPC1	14	236.113	RNA binding and translation regulator activity			Cell projection, cytoplasm, nucleus
A0A1D5PTK7	Drebrin	DBN1	9	226.609	Cytoskeletal protein binding and other molecular function			Cytoplasm
A0A1D5PLD6	Uncharacterized protein	CALM1	9	225.259	Transporter activitycytoskeletal protein binding, etc			Cytoplasm
F1P586	Uncharacterized protein	SFSWAP	9	216.239	RNA binding			Nucleus
A0A1D5P8B9	Uncharacterized protein	PUF60	9	160.82	DNA binding, RNA binding and other molecular function			Nucleus
A0A1D5NUK6	Uncharacterized protein	MYO1B	12	154.519	Cytoskeletal motor activity, cytoskeletal protein bindinglipid binding, etc			Cytoplasm, early endosome, etc
A0A1D5PTF4	Uncharacterized protein	LIMA1	7	152.722	Cytoskeletal protein binding and other molecular function			Cytoplasm, cell junction, focal adhesion
A0A1D5PQC3	Spectrin alpha chain, non-erythrocytic 1	SPTAN1	17	143.88	Structural molecule activity and cytoskeletal protein binding			Cytoplasm
E1C4D8	Uncharacterized protein	CLK4	6	143.218	Transferase activity and catalytic activity, acting on a protein			Nucleus
F1NU55	Uncharacterized protein	CTTN	6	140.722	Other molecular function			Cell junction,cell membrane and cytoplasm
Q6R2T1	PS1D	ZCCHC17	4	134.439	RNA binding and other molecular function			Nucleus
F1NDN6	Uncharacterized protein	KRT12	1	133.92	Structural molecule activity			Intermediate filament and keratin
A0A1D5PXR3	Calponin	CNN3	7	131.623	Cytoskeletal protein binding, cell adhesion mediator activity, etc			Actin cytoskeleton, adherens junction, and cytosol
P28497	F-actin-capping protein subunit alpha-2	CAPZA2	4	131.069	Cytoskeletal protein binding			Actin cytoskeleton, extracellular exosome, and membrane
E1C8S9	Uncharacterized protein	DNAJC9	12	123.156	Histone binding, atp-dependent activity and other molecular function			Cytoplasm and nucleus
E1C6D1	Microtubule-associated protein	MAP2	5	121.008	Structural molecule activity and cytoskeletal protein binding			Cytoplasm and microtubule
A0A1L1RWX3	Uncharacterized protein	ADD1	8	119.632	RNA binding and cytoskeletal protein binding			Cell membrane and cytoplasm
A0A1L1RW44	Uncharacterized protein	HNRNPH2	5	118.068	RNA binding			Nucleus, nucleoplasm
E1BTG1	Uncharacterized protein	RPL12	4	111.75	RNA binding and structural molecule activity			Cytoplasm
A0A1D5P5X1	Uncharacterized protein	RCN2	2	110.91	Other molecular function			Endoplasmic reticulum lumen
F1NXR8	Uncharacterized protein	LUC7L3	10	108.789	DNA binding and RNA binding			Nucleus speckle
A0A1L1RJ87	Uncharacterized protein	RPS5	5	108.001	RNA binding and structural molecule activity			Cytoplasm and nucleus
A0A1D5PC92	Histone H2B	HIST1H2B5L	3	106.113	Structural molecule activity and other molecular function			Chromosome and nucleus
A0A1D5PJY1	Spectrin beta chain	SPTBN1	19	103.449	RNA binding and structural molecule activity			Cell membrane and cytoplasm
A0A1D5PE09	Uncharacterized protein	LUC7L2	5	102.367	RNA binding and other molecular function			Nucleus
A0A1D5PIL5	14-3-3 protein theta	YWHAQ	7	102.33	Regulation of DNA-templated transcription			Cytoplasm
A0A1D5PMQ5	Uncharacterized protein	KRTC42L	2	94.858	Uncharacterized			Uncharacterized
A0A1D5P628	Uncharacterized protein	HSPBP1	2	93.9972	Catalytic activity, molecular function regulator activity, etc			Endoplasmic reticulum and extracellular space
A0A1D5P8J3	Uncharacterized protein	LUC7L	1	90.1683	RNA binding and other molecular function			Uncharacterized
A0A1L1RN27	Uncharacterized protein	KRT75L4	1	90.0933	Uncharacterized			Keratin filament
A0A1D5PXQ1	Uncharacterized protein	NUP153	7	87.61	DNA binding, structural molecule activity, molecular adaptor activity, etc			Nucleus membrane
E1C3R0	Uncharacterized protein	PPIL4	2	84.34	RNA binding, isomerase activity, catalytic activity, acting on a protein			Nucleus
O93510	Gelsolin	GSN	4	82.537	Cytoskeletal protein bindinglipid binding, etc			Cytoplasm and secreted
A0A1D5PGK3	Uncharacterized protein	CDK11A	3	80.34	Transferase activity, catalytic activity, acting on a protein, and other molecular function			Cytoplasm and nucleus
F1NCB0	DNA-directed RNA polymerase subunit beta	POLR2B	5	76.58	DNA binding, RNA binding and other molecular function			Nucleus
F1P0F0	Uncharacterized protein	CWF19L2	5	75.6891	Other molecular function			nucleoplasm
A0A1D5PY20	Uncharacterized protein	WDR83	5	75.5	Other molecular function			Cytoplasm, lysosome, and nucleus
Q90WD0	Actin-related protein 3	ACTR3	8	74.8061	Structural molecule activity and cytoskeletal protein binding			Cytoplasm and nucleus
A0A1D5PCE8	Uncharacterized protein	MAP7D3	6	73.8	Cytoskeletal protein binding			Cytoplasm and cytoskeleton
Q98906	Microtubule-associated protein (Fragment)	MAP4	5	73.14	RNA binding, structural molecule activity, cytoskeletal protein binding, etc			Cytoplasm and microtubule
Q5ZHK9	Protein LLP homolog	LLPH	2	72.33	RNA binding and other molecular function			Nucleus, nucleolus Chromosome
A0A1D5P5D9	Uncharacterized protein	FAM120A	3	72	RNA binding			Cell membrane and cytoplasm
F1NYE5	Uncharacterized protein	SERBP1	11	71.14	RNA binding, translation regulator activity and other molecular function			Cytoplasm and nucleus
F1NM59	Uncharacterized protein	RBM27	4	70.7152	RNA binding and other molecular function			Cytoplasm and nucleus
P0CB50	Peroxiredoxin-1	PRDX1	7	69.6406	RNA binding, antioxidant activityoxidoreductase activity, etc			Cytoplasm
A0A1D5PEN7	Uncharacterized protein	CCDC86	3	69.5183	RNA binding			Nucleus
F1NP51	Lamin-B2	LMNB2	4	68.0839	Structural molecule activity and other molecular function			Nucleus lamina
A0A1D5PS68	Uncharacterized protein	SVIL	2	66.32	Cytoskeletal protein binding and lipid binding			Cell membrane and cytoplasm
F1P010	Actin-related protein 2/3 complex subunit 4	ARPC4	3	65.01	Structural molecule activity,cytoskeletal protein binding,etc			Cytoplasm and nucleus
E1BTE0	Uncharacterized protein	SSBP1	3	63.71	DNA bindingrna binding, isomerase activity, etc			Mitochondrion
F1NN08	Uncharacterized protein	ARF1	4	63.52	RNA binding, GTPase activity and other molecular function			Golgi apparatus, membrane, and synaptosome
F6R1X6	Uncharacterized protein	SSB	2	63.32	Molecular adaptor activity			Cytoplasm
Q5ZMG3	Uncharacterized protein (Fragment)	CCT4	1	60.62	RNA binding, hydrolase activity, and protein folding chaperone			Cytoplasm and melanosome
R4GH36	Uncharacterized protein	SNRPB2	1	60.33	RNA binding and other molecular function			Nucleus
D8MIU8	Nuclear mitotic apparatus protein	NUMA	4	60.01	Structural molecule activity and cytoskeletal protein binding			Cytoplasm and nucleus
A0A1D5NYH2	Uncharacterized protein	GULP1	2	59.84	Other molecular function			Cytoplasm
E1C8Y9	Serine and arginine rich splicing factor 3	SRSF3	2	58.79	RNA binding, molecular adaptor activity, etc			Cytoplasm and nucleus
A0A1D5PE96	Uncharacterized protein	PLS3	1	58.49	Transporter activity			Mitochondrion membrane and nucleus
F1NH35	Uncharacterized protein	DHRS7B	1	57.69	Oxidoreductase activity, molecular adaptor activity, transcription regulator activity, etc			Endoplasmic reticulum membrane
A0A1D5PS07	Uncharacterized protein	POLR2C	2	57.6599	DNA binding, transferase activity, etc			Nucleus
Q5ZI03	Corepressor interacting with RBPJ 1	CIR1	7	57.6304	Molecular adaptor activity, transcription regulator activity, etc			Cytoplasm and nucleus
A0A1D5PVN8	Uncharacterized protein	SSR4	1	57.1	Other molecular function			Endoplasmic reticulum membrane
R4GIH1	Uncharacterized protein	ADD2	1	56.8968	Structural molecule activity, cytoskeletal protein binding, etc			Cytoplasm, cytoskeleton, and cell membrane
F1ND18	Uncharacterized protein	PTPMT1	3	56.8043	Hydrolase activity and catalytic activity, acting on a protein			Mitochondrion inner membrane
E1C8Y3	Actin-related protein 2/3 complex subunit 3	ARPC3	1	56.26	Structural molecule activity and cytoskeletal protein binding			Cytoplasm and nucleus
A0A1L1S0U4	Uncharacterized protein	AURKA	3	55.98	Transferase activity, catalytic activity, acting on a protein, and other molecular function			Cell membrane and cytoplasm
Q5F4B6	DNA polymerase delta interacting protein 3	POLDIP3	15	55.94	RNA binding and other molecular function			Cytoplasm and nucleus
P53488	Actin-related protein 2	ACTR2	6	55.8932	Structural molecule activity, cytoskeletal protein binding, etc			Cytoplasm and nucleus
A0A1D5PMT8	Ribosomal protein lateral stalk subunit P2	RPLP2	3	55.59	Structural molecule activity			Cytoplasm
A0A1L1RQ30	ATP synthase subunit gamma	ATP5C1	4	55.25	RNA binding, transporter activity, ligase activity, etc			Mitochondrion inner membrane
Q5F412	Dynein light chain	DYL1	1	55.21	Catalytic activity, hydrolase activity, etc			Cytoplasm,nucleus, and mitochondrion
A0A1D5NUY2	Uncharacterized protein	KIF11	1	54.99	Cytoskeletal motor activity, cytoskeletal protein binding, isomerase activity, etc			Cytoplasm, cytoskeleton, and microtubule
E1BRA3	Non-specific serine/threonine protein kinase	MARK3	3	54.6	Transferase activity and catalytic activity, acting on a protein			Cell membrane and cytoplasm
A0A1D5PAP2	Uncharacterized protein	RRP1B	3	53.22	RNA binding，GTPase activity,etc			Nucleus
A0A1L1RV40	Calponin	CNN2	3	53.2	Cytoskeletal protein binding and other molecular function			Actin cytoskeleton,cell-cell junction, and cytoskeleton
Q5ZK63	Activated RNA polymerase II transcriptional coactivator p15	SUB1	4	52.84	DNA bindingrna binding and other molecular function			Nucleus
A0A1D5PWP9	Elongation factor 2	EEF2	2	52.74	RNA binding，GTPase activity，etc			Cytoplasm and nucleus
F1NG46	Uncharacterized protein	TFAM	4	52.14	DNA binding, RNA binding, and transcription regulator activity			Mitochondrion
F1NHD1	Uncharacterized protein	STAU1	1	52.05	RNA binding and other molecular function			Cytoplasm and endoplasmic reticulum
A0A1L1RVL2	Uncharacterized protein	EEF1A1	4	51	RNA binding, GTPase activity, molecular adaptor activity, etc			Cell membrane, cytoplasm, membrane
F1NCS7	Uncharacterized protein	NOL12	1	50.93	DNA binding, RNA binding and other molecular function			Cytoplasm and nucleus
A0A1L1RM17	Uncharacterized protein	POLR2H	2	50.88	DNA binding, transferase activity, etc			Nucleus
P02457	Collagen alpha-1(I) chain	COL1A1	3	50.63	Structural molecule activity and other molecular function			Secreted, extracellular space, extracellular matrix
A0A1D5PAH2	Uncharacterized protein	PCBP2	4	49.12	DNA binding, RNA binding and other molecular function			Cytoplasm and nucleus
P17785	Annexin A2	ANXA2	6	49.11	RNA binding, cytoskeletal protein binding, and lipid binding, etc			Secreted, extracellular space, extracellular matrix, basement membrane
Q679P3	PDZ and LIM domain protein 7	PDLIM7	3	48.85	Cytoskeletal protein binding and other molecular function			Cytoplasm
A0A1D5P5D1	Uncharacterized protein	ACTC2L	1	48.62	Uncharacterized			Uncharacterized
A0A1I7Q414	Actin, alpha skeletal muscle	ACTA1	1	48.62	Structural molecule activity and cytoskeletal protein binding			Cytoplasm
Q5ZJZ5	D-beta-hydroxybutyrate dehydrogenase, mitochondrial	BDH1	2	48.4176	Oxidoreductase activity			Mitochondrion inner membrane
A0A1D5PIN6	Active regulator of SIRT1	RPS19BP1	1	48.33	RNA binding and other molecular function			Nucleus
A0A1D5P199	Uncharacterized protein	CACTIN	3	46.6	RNA binding and transcription regulator activity			Cytoplasm and nucleus
F1NWX7	Protein transport protein Sec61 subunit beta	SEC61B	2	46.29	RNA binding, GTPase activity and molecular function regulator activity			Endoplasmic reticulum membrane
A0A1L1RS49	Heterogeneous nuclear ribonucleoprotein K	HNRNPK	7	46.0538	DNA binding, RNA binding, cargo receptor activity			Golgi apparatus membrane, cytoplasm, cytoskeleton
E1C5N7	Peroxisomal membrane protein 4	PXMP4	2	45.91	Other molecular function			Peroxisome membrane
R9PXN1	Eukaryotic initiation factor 4A-II	EIF4A2	3	45.15	RNA binding, transferase activity, and hydrolase activity, etc			Cytoplasm
F6UZR6	Lamin-B receptor	LBR	2	45.13	DNA binding, RNA binding, oxidoreductase activity, etc			Cytoplasm and nucleus
A0A1D5PFF1	Small nuclear ribonucleoprotein Sm D2	SNRPD2	3	44.79	RNA binding			Cytoplasm and nucleus
A0A1L1RQK7	Uncharacterized protein	EMP2	1	44.23	Transferase activity and other molecular function			Golgi apparatus membrane, cell membrane, and nucleus
F1NIX0	Ribosomal protein L8	RPL8	6	43.9468	Oxidoreductase activity and catalytic activity, acting on a protein			Nucleus
A0A1L1RP58	Uncharacterized protein	POLR2J	1	43.94	Transferase activity and other molecular function			Nucleus
Q5ZJQ2	Phenylalanine--tRNA ligase alpha subunit	FARSA	1	43.59	RNA binding, ligase activity, and catalytic activity, acting on rna			Cytoplasm
E1BT66	Uncharacterized protein	TAF15	2	43.38	DNA binding and RNA binding, molecular adaptor activity, etc			Cytoplasm and nucleus
A0A1D5PDQ8	Uncharacterized protein	GNAI3	2	43.09	GTPase activity, cyclase activity and lyase activity			Cell membrane and cytoplasm
A0A1D5P5Z4	Uncharacterized protein	KRT15	1	43.0675	Structural molecule activity and other molecular function			Cytoplasm and nucleus
E1C6A8	Uncharacterized protein	PRPF38A	2	43.0432	RNA binding			Nucleus
E1BVU7	Uncharacterized protein	SPECC1	1	42.92	Other molecular function			Nucleus
E1C818	H/ACA ribonucleoprotein complex subunit	GAR1	1	42.77	RNA binding			Nucleus
A0A1L1RNQ6	Uncharacterized protein	SNRPA1	3	42.57	RNA binding			Nucleus
O42388	Ubiquitin-60S ribosomal protein L40	UBA52	1	42.34	Structural molecule activity and protein tag activity			Cytoplasm and nucleus
A0A1D5PGF5	Uncharacterized protein	RPL11	1	42.15	RNA binding and structural molecule activity			Cytoplasm and nucleus
A0A1L1RT57	Uncharacterized protein	RPS8	1	41.78	RNA binding and structural molecule activity			Cytoplasm, membrane and nucleus
Q5ZJZ0	Importin subunit alpha	KPNA6	5	41.7003	Molecular carrier activity and other molecular function			Cytoplasm and nucleus
A0A1D5PH79	Uncharacterized protein	EHD2	4	41.56	Hydrolase activity and other molecular function			Cytoplasm
A0A1D5PNK3	Uncharacterized protein	SLC25A11	5	41.4584	RNA binding and transporter activity			Mitochondrion inner membrane
R4GL69	Uncharacterized protein	CCDC59	2	41.09	RNA binding			Nucleus
A0A1L1RYP0	Serine/threonine-protein phosphatase	PPP1CB	1	40.64	Hydrolase activity, catalytic activity, acting on a protein, etc			Cytoplasm and nucleus
A0A1D5PY04	Uncharacterized protein	CLIP2	1	40.61	Cytoskeletal protein binding			Cytoplasm
P70082	Histone H2A.J	H2A-IX	3	40.049	DNA binding and structural molecule activity			Nucleus
A0A1D5NYQ1	Uncharacterized protein	LENG8	4	39.88	Other molecular function			Nucleus
F1P555	Uncharacterized protein	SFPQ	4	39.75	DNA binding, RNA binding and other molecular function			Cytoplasm and nucleus
F1NWP3	Heat shock cognate 71 kDa protein	HSPA8	2	39.72	Other molecular function			Cytoplasm and nucleus
B3VHV2	Heat shock protein 70	HSP70	1	39.72	Hydrolase activity, protein folding chaperone, and atp-dependent activity			Cytoplasm
A0A1D5PUU2	Uncharacterized protein	NOLC1	1	39.59	RNA binding and other molecular function			Cytoplasm and nucleus
A0A1L1RSB5	Uncharacterized protein	SNRPF	1	39.46	RNA binding			Cytoplasm and nucleus
F1P5K0	Uncharacterized protein	PTBP1	1	39.29	RNA binding			Nucleus
E1C8F7	Uncharacterized protein	RPL24	1	39.14	RNA binding and structural molecule activity			Cytoplasm
Q5ZL72	60 kDa heat shock protein, mitochondrial	HSPD1	5	39.02	DNA binding, RNA binding and other molecular function			Mitochondrion matrix
A0A1L1RYN8	Uncharacterized protein	HNRNPH3	3	38.1	RNA binding			Nucleus
Q9W744	DEAD-box RNA helicase	DDX5	2	37.393	RNA binding, catalytic activity, acting on dna, and atp-dependent activity			Cytoplasm, nucleus, and spliceosome
A0A1D5PX13	Uncharacterized protein	MRPL16	2	37.21	RNA binding and structural molecule activity			Mitochondrion
P13648	Lamin-A	LMNA	14	37.13	Structural molecule activity			Nucleus
F7B5K7	Uncharacterized protein	HNRNPM	5	37.1127	RNA binding and other molecular function			Nucleus and spliceosome
Q49B65	EF hand-containing protein 1	EFHD1	5	36.8218	Molecular sensor activity and other molecular function			Mitochondrion inner membrane
A0A1D5PTP8	Uncharacterized protein	SF3A2	1	36.6	RNA binding and other molecular function			Nucleus and spliceosome
A0A1D5PCH7	60S ribosomal protein L5	RPL5L	2	36.16	Uncharacterized			Uncharacterized
Q5ZJ20	UAP56-interacting factor	FYTTD1	3	36.09	RNA binding, nucleocytoplasmic transport, and nucleoplasm			Nucleoplasm and ucleus speckle
A0A1D5P991	Uncharacterized protein	RAI14	3	36.08	Cytoskeletal protein binding			Cytoplasm and nucleus
A0A1L1RZ91	Uncharacterized protein	DECR2	1	35.89	Oxidoreductase activity			Peroxisome
F1P593	Heat shock protein beta-1	HSPB1	1	35.67	RNA binding, transferase activity, etc			Cytoplasm and nucleus
A0A1D5PVA4	Uncharacterized protein	ATAD3A	1	35.46	Transferase activityhydrolase activity,molecular function regulator activity,etc			Membrane and mitochondrion
F1NPJ2	Uncharacterized protein	HISTH1	1	35.34	Uncharacterized			Uncharacterized
Q5ZL58	Small nuclear ribonucleoprotein Sm D3	SNRPD3	1	34.77	RNA binding and other molecular function			Cytoplasm and nucleus
E1C0Q5	Uncharacterized protein	ACAT1	1	34.52	Lipid binding, transferase activity, and other molecular function			Endoplasmic reticulum membrane
Q5ZKE6	Uncharacterized protein	GMNN	1	34.08	Molecular adaptor activity and transcription regulator activity			Cytoplasm and nucleus
A0A1L1RJ18	Nucleophosmin	NPM1	4	34.0291	DNA binding, RNA binding, and transcription regulator activity			Cytoplasm and nucleus
A0A1D5PD32	Uncharacterized protein	DDX17	3	33.88	RNA binding, isomerase activity and catalytic activity, acting on rna,etc			Cytoplasm and nucleus
P84172	Elongation factor Tu, mitochondrial (Fragment)	TUFM	6	33.43	RNA binding, GTPase activity and other molecular function			Mitochondrion
A0A1D5PVL9	Coronin	CORO2B	4	33.41	Cytoskeletal protein binding			Cytoplasm and cytoskeleton
Q8UWC5	Nuclear protein matrin 3	MATR3	3	32.96	RNA binding and structural molecule activity			Nucleus matrix
A0A1D5NXY4	Uncharacterized protein	BANF1	1	32.92	DNA binding, transferase activity, etc			Cytoplasm and nucleus
F1NHI3	Uncharacterized protein	DHX15	7	32.67	RNA binding, isomerase activity and catalytic activity, acting on rna,etc			Nucleus
F1NRI4	Dynein light chain	DYNLL2	1	32.63	Other molecular function			Cytoplasm and cytoskeleton
B6ZLK1	FACT complex subunit SSRP1	SSRP1	1	32.42	DNA binding, RNA binding and histone binding			Nucleus, nucleolus
Q5ZIZ5	Non-POU domain containing octamer binding	NONO	2	32.3	DNA binding, RNA binding and other molecular function			Nucleus and chromosome
Q5ZME1	Heterogeneous nuclear ribonucleoprotein A2/B1	HNRNPA2B1	2	31.91	DNA binding, RNA binding and other molecular function			Cytoplasm and nucleus
A0A1D5P3K3	Uncharacterized protein	HNRNPA3	1	31.91	RNA binding			Nucleus
A0A1D5P5G1	Uncharacterized protein	HNRNPA1	1	31.91	DNA binding, RNA binding and other molecular function			Cytoplasm and nucleus
A0A1D5PMN2	Uncharacterized protein	BORL4	3	31.84	Uncharacterized			Uncharacterized
F1NZU2	Uncharacterized protein	SYNCRIP	1	31.71	RNA binding			Cytoplasm, microsome, endoplasmic reticulum and nucleus
A0A1D5PAB0	Unconventional myosin-Va	MYO5A	1	31.59	RNA binding, cytoskeletal motor activity, cytoskeletal protein binding, etc			Actin cytoskeleton, cytoplasm and extracellular exosome, etc
C6KIB2	Importin alpha 4 (Fragment)	KPNA3	3	31.34	Molecular carrier activity and other molecular function			Cytoplasm and nucleus
A0A146F0A0	Keratin, type II cytoskeletal cochleal	otokeratin	2	30.59	Structural molecule activity			keratin filament
A0A1D5NUU1	Uncharacterized protein	SNRNP200	11	30.39	RNA binding, isomerase activity and catalytic activity, acting on rna,etc			Nucleus
A0A1L1RXY0	Serine/threonine-protein phosphatase 2A catalytic subunit alpha isoform	PPP2CA	1	29.6	Cytoskeletal protein binding, hydrolase activity and catalytic activity, acting on a protein,etc			Centromere, chromosome, cytoplasm, and nucleus
E1C4U5	Uncharacterized protein	DHX35	11	29.51	RNA binding, isomerase activity and catalytic activity, acting on rna,etc			Spliceosome
E1C591	Uncharacterized protein	PPIG	10	29.37	RNA binding, isomerase activity and catalytic activity, acting on protein,etc			Nucleus
R4GGZ2	Uncharacterized protein	NDUFA4	2	29.33	Transporter activity and oxidoreductase activity			Mitochondrion inner membrane
A0A1L1RIW5	Uncharacterized protein	KRT5	1	29.06	Structural molecule activity and other molecular function			Cytoplasm
F1NTT2	Uncharacterized protein	RPS28	3	28.6	Structural molecule activity			Cytoplasm and rough endoplasmic reticulum
A0A1L1RZP1	Uncharacterized protein	RPS2	2	28.51	RNA binding, structural molecule activity, etc			Cytoplasm and nucleus
A0A1D5PK69	60S acidic ribosomal protein P0	RPLP0	1	28.51	RNA binding and structural molecule activity			Cytoplasm and nucleus
A0A1D5PKC8	Uncharacterized protein	MSN	1	28.44	RNA binding and structural molecule activity			Cell membrane Cytoplasm
F1NMW8	Uncharacterized protein	TRNT1	1	28.06	RNA binding, transferase activity, etc			Cytoplasm, mitochondrion and nucleus
A0A1D5P189	Microfibrillar-associated protein 1	MFAP1	2	27.86	RNA binding			Nucleus
Q5F3X4	116 kDa U5 small nuclear ribonucleoprotein component	EFTUD2	5	27.79	RNA binding, GTPase activity and other molecular function			Nucleus and spliceosome
A0A1L1RIP6	Nuclease-sensitive element-binding protein 1	YBX1	4	27.66	DNA binding, RNA binding and other molecular function			Cytoplasm, nucleus, and secreted
A0A1D5PD30	Protein-L-isoaspartate O-methyltransferase	PCMT1	3	27.29	Transferase activity and catalytic activity, acting on a protein			Cytoplasm
A0A1L1RZP8	Uncharacterized protein	ERH	2	27.21	DNA binding and RNA binding			Nucleus
A0A1L1RSY4	ELAV-like protein	ELAVL1	3	27.08	RNA binding and other molecular function			Cytoplasm and nucleus
A0A1D5P9Z1	Low molecular weight phosphotyrosine protein phosphatase	ACP1	3	26.9437	Hydrolase activity and catalytic activity, acting on a protein			Cytoplasm
A0A1D5P9T4	Uncharacterized protein	UNC45A	3	26.65	Other molecular function			Cytoplasm and nucleus
A0A1I7Q3Y7	GTP-binding nuclear protein Ran	RAN	5	26.61	RNA binding, GTPase activity and molecular function regulator activity			Cytoplasm and nucleus
F6RIL3	Uncharacterized protein	NSA2	3	26.53	RNA binding			Nucleus
A0A1D5P2S6	Uncharacterized protein	POM121CL	2	26.16	Uncharacterized			Uncharacterized
R4GL42	Uncharacterized protein	SREK1IP1	3	26.14	Other molecular function			Uncharacterized
Q5ZMV5	Actin-related protein 2/3 complex subunit 5	ARPC5	1	25.82	Structural molecule activity and cytoskeletal protein binding			Cytoplasm and nucleus
F1P1K3	Arp2/3 complex 34 kDa subunit	ARPC2	4	25.61	Structural molecule activity and cytoskeletal protein binding			Cell projection,cytoplasm, nucleus and synaptosome
Q5ZHP3	Cilia- and flagella-associated protein 20	CFAP20	2	25.34	RNA binding			Cytoplasm and nucleus
F1P1K1	Uncharacterized protein	CDK17	2	24.77	Transferase activity and catalytic activity, acting on a protein			Cytoplasm and nucleus
F1NQL4	Uncharacterized protein	ASF1A	6	24.76	Histone binding and other molecular function			Chromosome and nucleus
F1NIY2	Xanthine dehydrogenase/oxidase	XDH	1	23.88	Oxidoreductase activity			Cytoplasm, peroxisome, and secreted
R4GI80	Uncharacterized protein	SYNPO	1	23.73	Cytoskeletal protein binding			Cytoplasm and synapse
Q9PV94	Small nuclear ribonucleoprotein-associated protein B	SNRPB	2	23.52	RNA binding and other molecular function			Cytoplasm and nucleus
A0A1D5NZ30	Nucleolin	NCL	4	23.51	DNA binding, RNA binding and other molecular function			Cytoplasm and nucleus
E1BZT5	Uncharacterized protein	PRPF8	7	23.01	RNA binding and other molecular function			Nucleus and spliceosome
A0M8T8	Caveolin	CAV1	2	22.23	Transporter activity, lipid binding,transferase activityhydrolase activity,etc			Cell membrane and golgi apparatus
A0A1D5PUR5	Cathepsin B	CTSB	2	22.16	Hydrolase activity, catalytic activity, etc			Lysosome, melanosome, secreted, extracellular space, etc
A0A1D5NTA5	T-complex protein 1 subunit theta	CCT8	1	19.42	Hydrolase activity, protein folding chaperone, and ATP-dependent activity			Cytoplasm
E1C607	Uncharacterized protein	TANC1	1	19.26	Other molecular function			Postsynaptic density
A0A1L1RN20	Uncharacterized protein	FXR1	4	19.18	RNA binding, isomerase activity and translation regulator activity,etc			Cell projection, cytoplasm, nucleus and synapse
A0A1D5NYG3	Uncharacterized protein	FLNB	3	18.74	Cytoskeletal protein binding and other molecular function			Cytoplasm
F1NGQ2	Uncharacterized protein	ESCO2	2	18.49	Transferase activity and catalytic activity, acting on a protein			Chromosome and nucleus
Q9IAY5	Tudor-interacting repair regulator protein	NUDT16L1	3	18.21	RNA binding			Nucleus
A0A1D5NWK6	Uncharacterized protein	FRA10AC1	1	17.8	Hydrolase activity			Nucleus
E1BVP9	Uncharacterized protein	PRPF38B	3	17.16	RNA binding			Nucleus and spliceosome
F1NBE3	Uncharacterized protein	GCAT	1	17.13	Transferase activity and other molecular function			Mitochondrion and nucleus
A0A1D5PU77	ATP synthase subunit beta	ATP5F1B	1	16.42	Transporter activity,hydrolase activity,etc			Mitochondrion inner membrane
A0A1L1RZ68	Glyceraldehyde-3-phosphate dehydrogenase	GAPDH	1	0	Cytoskeletal protein binding, oxidoreductase activity, etc			Cytoplasm and nucleus
Q5ZKB6	Cysteine-rich PDZ-binding protein	CRIPT	1	0	Cytoskeletal protein binding			Cytoplasm, spliceosome, and synapse

## Sheet: NP
Table S1D. One hundred and fifty-one NP interaction host proteins were identified by LC-MS/MS mass spectrometry.
Accession	Description	GN	Σ# Unique Peptides	Score	Functional categories			Subcellular localization
A0A1D5P7E4	DEAD-box helicase 41	DDX41	35	461.532	Catalytic activity, acting on a proteincatalytic activity, hydrolase activity, etc			Cytoplasm, nucleus, spliceosome
A0A1D5PJY1	Spectrin beta chain	SPTBN1	19	275.539	Cytoskeletal protein binding, lipid binding, structural molecule activity			Cell membrane, cytoplasm, cytoskeleton, etc
A0A1D5NYB2	Polyadenylate-binding protein	PABPC1	14	208.158	RNA binding and translation regulator activity			Cell projection, cytoplasm, nucleus
A0A1L1RWX3	Uncharacterized protein	ADD1	8	194.2	RNA binding and cytoskeletal protein binding			Cell membrane, cytoplasm, cytoskeleton
A0A1D5PTK7	Drebrin	DBN1	9	178.065	Cytoskeletal protein binding			Cell junction, cell projection, cytoplasm
A0A1D5NZ30	Nucleolin	NCL	4	175.869	DNA binding and RNA binding			Cytoplasm, nucleus
A0A1D5PQC3	Spectrin alpha chain, non-erythrocytic 1	SPTAN1	17	153.491	Structural molecule activity and cytoskeletal protein binding			Cytoplasm, cytoskeleton
A0A1D5PE09	Uncharacterized protein	LUC7L2	5	118.83	RNA binding			Nucleus
A0A1D5PXR3	Calponin	CNN3	7	117.21	Cytoskeletal protein binding, cell adhesion mediator activity			Actin cytoskeleton,cytosol, and focal adhesion
A0A182C6I3	60S ribosomal protein L17	RPL17	11	117.163	RNA binding, structural molecule activity			Cytoplasm
E1BQG3	Uncharacterized protein	LARP7	4	114.75	RNA binding			Nucleus
F6R1X6	Uncharacterized protein	SSB	2	99.2792	DNA binding, RNA binding, isomerase activity, etc			Mitochondrion, mitochondrion nucleoid
A0A1L1RN20	Uncharacterized protein	FXR1	4	99.0195	RNA binding, isomerase activity, translation regulator activity, etc			Cell projection, cytoplasm, nucleus
A0A1D5PIL5	14-3-3 protein theta	YWHAQ	7	96.55	Regulation of DNA-templated transcription			Cytoplasm
A0A1D5P8J3	Uncharacterized protein	LUC7L	1	96.3533	RNA binding			U1 snRNP, U2-type prespliceosome
F1P586	Uncharacterized protein	SFSWAP	9	92.6933	RNA binding			Nucleus
A0A1D5PY20	Uncharacterized protein	WDR83	5	91.43	Inflammatory respons, mRNA metabolic process, signaling, etc			Cytoplasm, lysosome, nucleus, etc
A0A1D5PCE8	Uncharacterized protein	MAP7D3	6	91.3917	Cytoskeletal protein binding			Cytoplasm, cytoskeleton
A0A1L1RVM8	Uncharacterized protein	VDAC2	6	87.997	Transporter activity and lipid binding			Mitochondrion outer membrane, membrane
A0A1D5P9T4	Uncharacterized protein	UNC45A	3	86.1035	Protein folding			Cytoplasm, nucleus
A0A1L1RNQ6	Uncharacterized protein	SNRPA1	3	86.0095	RNA binding			Nucleus, spliceosome
A0A1L1RW44	Uncharacterized protein	HNRNPH2	5	83.3484	RNA binding			Nucleus
E1BVP9	Uncharacterized protein	PRPF38B	3	81.9932	RNA binding			Nucleus
Q5F412	Dynein light chain	DYL1	1	81.24	Molecular function regulator activity, hydrolase activity,catalytic activity, acting on DNA			Chromosome, cytoplasm, cytoskeleton
P0CB50	Peroxiredoxin-1	PRDX1	7	80.6575	Antioxidant activity, oxidoreductase activity			Cytoplasm
Q9PSS9	Tropomyosin beta chain	TPM2	2	78.4714	Cytoskeletal protein binding, structural molecule activity, ATP-dependent activity			Cytoplasm, cytoskeleton
Q49B65	EF hand-containing protein 1	EFHD1	5	76.9209	Molecular sensor activity			Mitochondrion inner membrane
A0A1D5PAH2	Uncharacterized protein	PCBP2	4	72.79	DNA binding, RNA binding, molecular adaptor activity			Cytoplasm, nucleus
Q5ZK63	Activated RNA polymerase II transcriptional coactivator p15	SUB1	4	72	DNA binding, RNA binding, molecular adaptor activity			Nucleus
A0A1D6UPT3	Cellular nucleic acid-binding protein	CNBP	5	70.86	DNA binding, RNA binding, translation regulator activity			Cytoplasm, endoplasmic reticulum, nucleus
F1NZW0	Transcription initiation factor TFIID subunit 3	TAF3	3	70.23	Transcription regulator activity, general transcription initiation factor activity, molecular function regulator activity			Nucleus
Q5ZME1	Heterogeneous nuclear ribonucleoprotein A2/B1	HNRNPA2B1	2	70.1454	DNA binding, RNA binding,molecular adaptor activity			Cytoplasm, nucleus, secreted
F6RIL3	Uncharacterized protein	NSA2	3	66.08	RNA binding			Nucleus
Q98906	Microtubule-associated protein (Fragment)	MAP4	5	65.45	RNA binding, structural molecule activity, cytoskeletal protein binding			Cytoplasm, cytoskeleton, microtubule
Q5ZMG3	Uncharacterized protein (Fragment)	CCT4	1	64.9	Protein folding chaperone, hydrolase activity, RNA binding, etc			Cell projection, cytoplasm, cytoskeleton
A0A1D5PTF4	Uncharacterized protein	LIMA1	7	64.2467	Cytoskeletal protein binding			Cell junction, cell membrane, cell projection
Q9IAY5	Tudor-interacting repair regulator protein	NUDT16L1	3	64.11	RNA binding			Nucleus
A0A1L1RPL1	Uncharacterized protein	C4HXorf56	1	63.46	Uncharacterized			Uncharacterized
F1NYA2	Uncharacterized protein	EIF4H	2	63.14	RNA binding			Cytoplasm
Q5F414	RNA-binding protein PNO1	PNO1	1	62.74	RNA binding			Nucleus
A0A1D5P1W7	Uncharacterized protein	KPNB1	2	62.58	RNA binding, molecular carrier activity			Cytoplasm, nucleus
Q5ZIJ3	Uncharacterized protein	NKAP	5	62.05	DNA binding, RNA binding			Nucleus
C6KIB2	Importin alpha 4 (Fragment)	KPNA3	3	61.66	Molecular carrier activity			Cytoplasm, nucleus
P53488	Actin-related protein 2	ACTR2	6	59.9984	Structural molecule activity, cytoskeletal protein binding			Cell projection, cytoplasm, nucleus
O93510	Gelsolin	GSN	4	59.95	Cytoskeletal protein binding, lipid binding			Cytoplasm, secreted
P17785	Annexin A2	ANXA2	6	59.5833	Cytoskeletal protein binding, lipid binding, RNA binding			Secreted, extracellular matrix, basement membrane
A0A1D5PHF3	Uncharacterized protein	MPRIP	3	58.2133	Cytoskeletal protein binding			Cytoplasm, cytoskeleton
E1BTE0	Uncharacterized protein	SSBP1	3	57.3216	DNA binding, RNA binding, isomerase activity			Mitochondrion matrix, mitochondrion nucleoid
A0A1L1RSY4	ELAV-like protein	ELAVL1	3	57.29	RNA binding			Cytoplasm, nucleus
A0A1L1RZT5	Uncharacterized protein	EEF1A1	1	56.94	RNA binding, GTPase activity, molecular adaptor activity, etc			Cell membrane, cytoplasm, membrane
E1C3R0	Uncharacterized protein	PPIL4	2	55.66	RNA binding, isomerase activity, catalytic activity, acting on a protein			Nucleus
A0A1L1RXJ5	Uncharacterized protein	CKAP2	2	54.51	Mitotic cell cycle, cytokinesis			Cytoplasm, cytoskeleton, microtubule
A0A1D5P3E5	Uncharacterized protein	ESF1	1	53.76	RNA binding			Nucleus
A0A1L1RYF8	Uncharacterized protein	RPL7L1	1	53.15	RNA binding, structural molecule activity			Mitochondrion, nucleolus
A0A1D5PLA1	2',3'-cyclic-nucleotide 3'-phosphodiesterase	CNP	1	52.82	RNA binding, hydrolase activity			Membrane
F1NXR8	Uncharacterized protein	LUC7L3	10	51.91	DNA binding, RNA binding			Nucleus
Q5ZIT8	Transcription initiation factor TFIID subunit 2	TAF2	5	50.9164	DNA binding, general transcription initiation factor activity			Nucleus
F1NNJ3	Uncharacterized protein	SNW1	1	50.42	RNA binding, transcription regulator activity, molecular adaptor activity			Nucleus
F1NCS7	Uncharacterized protein	NOL12	1	50.34	DNA binding and RNA binding			Cytoplasm, nucleus
F1P3U1	MIC complex subunit MIC60	IMMT	5	49.85	RNA binding			Mitochondrion inner membrane
E1C4U5	Uncharacterized protein	DHX35	11	49.63	RNA binding, hydrolase activity, isomerase activity			Spliceosome
F1P5U7	Transcription initiation factor TFIID subunit	TAF1	1	49.32	Transferase activity, DNA binding, catalytic activity, acting on a protein, etc			Nucleus
E1BW94	Uncharacterized protein	SF3B6	1	49.25	RNA binding			Nucleus
E1BYM5	Uncharacterized protein	SNRNP27	2	48.7	mRNA metabolic process			Nucleus
A0A1D5PMT8	Ribosomal protein lateral stalk subunit P2	RPLP2	3	47.5	Structural molecule activity			Cytoplasm, cytoskeleton
E1BZT5	Uncharacterized protein	PRPF8	7	47.22	RNA binding			Nucleus, spliceosome
H9KYR6	Uncharacterized protein	SP2	4	47.1516	DNA binding, transcription regulator activity			Nucleus
E1C818	H/ACA ribonucleoprotein complex subunit	GAR1	5	46.69	RNA binding			Nucleus
A0A1D5PWL6	Uncharacterized protein	AP3S1	1	46.39	Vesicle-mediated transport, membrane organization, microtubule-based movement, etc			Golgi apparatus, cytoplasmic vesicle membrane,peripheral membrane protein
Q5ZJ42	Serine and arginine rich splicing factor 11	SRSF11	2	45.8345	RNA binding			Nucleus
A0A1I7Q443	Eukaryotic initiation factor 4A-III	EIF4A3	5	45.089	RNA binding, catalytic activity, acting on a proteincatalytic activity, acting on DNA,etc			Cytoplasm, nucleus, spliceosome
A0A1D5PVL9	Coronin	CORO2B	4	44.56	Cytoskeletal protein binding			Cytoplasm, cytoskeleton
A0A1D5PDB5	Transcription initiation factor TFIID subunit 8	TAF8	1	44.53	General transcription initiation factor activity			Cytoplasm, nucleus
A0A1L1RV40	Calponin	CNN2	3	44.1	Cytoskeletal protein binding			cytoskeleton, extracellular region
A0A1D5P526	Uncharacterized protein	PURB	1	44.07	DNA binding, RNA binding, transcription regulator activity			Nucleus
A0A1D5PKR7	Uncharacterized protein	RSRC2	1	43.06	RNA binding
A0A1D5PGK3	Uncharacterized protein	CDK11A	3	42.81	Transferase activity, catalytic activity, acting on a protein			Cytoplasm, nucleus
A0A1D5P8B9	Uncharacterized protein	PUF60	9	42.73	DNA binding and RNA binding			Nucleus
F1NRI4	Dynein light chain	DYNLL2	1	42.53	Other molecular function			Cytoplasm, cytoskeleton
A0A1D5PS68	Uncharacterized protein	SVIL	2	42.34	Cytoskeletal protein binding, lipid binding			Cytoplasm, cytoskeleton, membrane
Q8UWC5	Nuclear protein matrin 3	MATR3	3	41.55	RNA binding, structural molecule activity			Nucleus
A0A1L1S024	Uncharacterized protein	IMP4	4	41.52	RNA binding			Nucleus
A0A1D5PDQ8	Uncharacterized protein	GNAI3	2	41.49	GTPase activity, cyclase activity, lyase activity			Cytoplasm, cytoskeleton, membrane
Q5ZMN1	G3BP stress granule assembly factor 1	G3BP1	2	40.86	DNA binding, RNA binding, isomerase activity, etc			Cytoplasm, nucleus
H9L3J2	U4/U6 small nuclear ribonucleoprotein Prp3	PRPF3	1	40.47	RNA binding			Nucleus speckle
A0A1L1RYN8	Uncharacterized protein	HNRNPH3	3	40.3223	RNA binding			Nucleus
E1C6A8	Uncharacterized protein	PRPF38A	2	40.3	RNA binding			Nucleus
E1C3G8	Uncharacterized protein	RPS29	2	40.27	Structural molecule activity			Cytoplasm, endoplasmic reticulum
A0A1D5PI75	60S acidic ribosomal protein P1	RPLP1	1	40.26	Structural molecule activity, transferase activity, molecular function regulator activity, etc			Cytoplasm, cytoskeleton, membrane
A0A1D5NWC9	Uncharacterized protein	TCP1	2	39.99	RNA binding, hydrolase activity, protein folding chaperone			Cytoplasm, cytoskeleton, microtubule organizing center, centrosome
A0A1D5P991	Uncharacterized protein	RAI14	3	39.5175	Cytoskeletal protein binding			Cytoplasm, nucleus
A0A1D5P3K3	Uncharacterized protein	HNRNPA3	1	37.92	RNA binding			Nucleus
A0A1L1RTS0	Solute carrier family 25 member 3	SLC25A3	4	37.63	Transporter activity			Mitochondrion inner membrane, multi-pass membrane protein
F1P010	Actin-related protein 2/3 complex subunit 4	ARPC4	3	37.52	Structural molecule activity, cytoskeletal protein binding			Cytoplasm, nucleus
F1NSA8	Uncharacterized protein	RAP1A	2	37.2473	GTPase activity, transferase activity, molecular function regulator activity, etc			Cytoplasm, cytoskeleton, membrane
A0A1D5P199	Uncharacterized protein	CACTIN	3	36.79	RNA binding, transcription regulator activity			Cytoplasm, nucleus
Q5F4B6	DNA polymerase delta interacting protein 3	POLDIP3	15	36.48	RNA binding			Cytoplasm, nucleus
F1NRU5	Uncharacterized protein	NOB1	1	36.44	Hydrolase activity, catalytic activity, acting on RNA			Nucleus
A0A1L1RIP6	Nuclease-sensitive element-binding protein 1	YBX1	4	36.11	DNA binding, RNA binding, molecular adaptor activity			Cytoplasm, nucleus, secreted
F1P0F0	Uncharacterized protein	CWF19L2	5	36.11	mRNA metabolic process			Nucleoplasm post-mRNA release spliceosomal complex
A0A140T8F6	Thymocyte nuclear protein 1	THYN1	1	35.94	Other molecular function			Nucleus
A0A1D5PZ61	Uncharacterized protein	FIP1L1	1	35.6	RNA binding			Nucleus
A0A1L1RQK7	Uncharacterized protein	EMP2	1	35.48	Transferase activity			Golgi apparatus membrane, cytoplasm, cytoskeleton, membrane, nucleus
Q5ZL72	60 kDa heat shock protein, mitochondrial	HSPD1	5	35.41	DNA binding, RNA binding, hydrolase activity, etc			Mitochondrion
F1NNW1	Putative helicase MOV-10	MOV10	3	35.28	Catalytic activity, acting on DNA, ATP-dependent activity, catalytic activity, acting on a protein			Cytoplasm, nucleus
A0A1D5PP91	Uncharacterized protein	R3HDM1	1	35.26	RNA binding
A0A1L1RK48	Uncharacterized protein	UTP4	1	34.86	RNA binding			Chromosome, nucleus
Q5ZKB9	Probable ATP-dependent RNA helicase DDX6	DDX6	1	34.85	RNA binding, hydrolase activity, isomerase activity			Cytoplasm, nucleus
A0A1D5PKU0	Integrin alpha-6	ITGA6	1	34.23	GTPase activity			Membrane
A0A1D5PAB0	Unconventional myosin-Va	MYO5A	1	34.12	RNA binding, cytoskeletal motor activity, cytoskeletal protein binding, etc			Cytoplasm, cytoskeleton
F1NWV5	Uncharacterized protein	UTP3	1	33.82	RNA binding			Nucleus
A0A1L1RS49	Heterogeneous nuclear ribonucleoprotein K	HNRNPK	7	33.563	DNA binding, RNA binding, cargo receptor activity			Golgi apparatus membrane, cytoplasm, cytoskeleton
A0A1L1RMJ5	Receptor of-activated protein C kinase 1	RACK1	4	33.2165	RNA binding, catalytic activity, GTPase activity			Golgi apparatus membrane, cytoplasm, cytoskeleton, membrane, nucleus
F1NGQ2	Uncharacterized protein	ESCO2	2	33.12	Transferase activity, catalytic activity, acting on a protein			Chromosome, nucleus
A0A1L1RRH6	Alpha-enolase	ENO1	3	32.83	DNA binding, RNA binding, lyase activity, etc			Golgi apparatus membrane, cytoplasm, cytoskeleton, membrane, nucleus
P26652	Metalloproteinase inhibitor 3	TIMP3	1	32.5	Hydrolase activity, molecular function regulator activity, catalytic activity, acting on a protein			Extracellular matrix, secreted
E1BT66	Uncharacterized protein	TAF15	2	31.98	DNA binding, RNA binding, molecular adaptor activity, etc			Cytoplasm, nucleus
A0A1D5P189	Microfibrillar-associated protein 1	MFAP1	2	31.93	RNA binding			Nucleus, spliceosome
A0A1D5PLU7	Peptidyl-prolyl cis-trans isomerase	PPIB	2	31.81	RNA binding, isomerase activity,catalytic activity, acting on a protein, etc			Endoplasmic reticulumm, virion
A0A1I7Q419	40S ribosomal protein S12	RPS12	2	30.61	RNA binding, structural molecule activity			Cytoplasm, nucleus
E1BUM2	Tissue factor pathway inhibitor	TFPI	1	30.35	Hydrolase activity, molecular function regulator activity, catalytic activity, acting on a protein			Endoplasmic reticulum, membrane, microsome, etc
Q5F491	Uncharacterized protein	DDX3X	14	29.79	DNA binding, RNA binding, hydrolase activity, etc			Cell membrane, cytoplasm, cytoskeleton, etc
A0A1D5NY32	Uncharacterized protein	JAKMIP2	1	29.76	Cytoskeletal protein binding			Golgi apparatus
A0A1L1RNV8	MIC complex subunit	CHCHD3	2	29.53	Molecular adaptor activity			Cytoplasm, membrane, mitochondrion inner membrane, nucleus
A0A1D5PTJ1	Cell division cycle 123	CDC123	1	29.11	Protein folding chaperone			Cytoplasm
A0A1D5NXB3	Uncharacterized protein	RBM4B	3	28.46	RNA binding			Nucleus
A0A1L1RST6	Uncharacterized protein	IL36RN	1	28.3	Receptor ligand activity, molecular transducer activity, molecular function regulator activity			Cytoplasm, secreted
Q98TF6	60S ribosomal protein L36	RPL36	4	27.9	RNA binding, structural molecule activity			Cytoplasm
E1C2C3	Uncharacterized protein	SF3B1	3	27.59	RNA binding,chromatin organization,regulation of DNA-templated transcription,etc			Nucleus, nucleus speckle
A0A1D5P075	Uncharacterized protein	PRPF6	1	27.59	RNA binding,molecular adaptor activity,regulation of DNA-templated transcription,etc			Nucleus, nucleoplasm, nucleus speckle
A0A1D5NVA9	Uncharacterized protein	RBM33	1	26.92	RNA binding,molecular adaptor activity,nucleocytoplasmic transport,etc			Nucleus, cytoplasm
P67966	Cysteine and glycine-rich protein 1	CSRP1	3	26.7	RNA binding,structural molecule activity,cytoskeletal protein binding,etc			Nucleus
A0A1L1RYP0	Serine/threonine-protein phosphatase	PPP1CB	1	26.61	Hydrolase activity,catalytic activity, acting on a protein,carbohydrate metabolic process,etc			Cytoplasm, nucleus, nucleoplasm
P28497	F-actin-capping protein subunit alpha-2	CAPZA2	4	26.52	Cytoskeletal protein binding,cytoskeleton organization,protein-containing complex assembly,etc			Actin cytoskeleton, extracellular exosome,extracellular region, F-actin capping, protein complex, membrane
F1P555	Uncharacterized protein	SFPQ	4	26.38	DNA binding, RNA binding,immune system process			Nucleus speckle, nucleus matrix, cytoplasm
E1BTG1	Uncharacterized protein	RPL12	4	25.9	RNA binding, structural molecule activity,cytoplasmic translation			Cytoplasm
A0A1L1RX51	Uncharacterized protein	LGMN	2	25.76	Cytoskeletal protein binding,hydrolase activity,molecular function regulator activity,etc			Lysosome
E1C8Y9	Serine and arginine rich splicing factor 3	SRSF3	2	25.51	RNA binding, molecular adaptor activity,nucleocytoplasmic transport,etc			Nucleus, nucleus speckle, cytoplasm
A0A1D5PGA0	Small nuclear ribonucleoprotein Sm D1	SNRPD1	2	25.14	RNA binding, mRNA metabolic process,protein-containing complex assembly,etc			Cytoplasm, nucleus
A0A1L1RU48	Uncharacterized protein	CXorf23	1	24.91	DNA binding, molecular adaptor activity,transcription regulator activity,etc			Mitochondrion
Q5F3I7	TATA-box binding protein associated factor 5	TAF5	1	23.51	General transcription initiation factor activity,na-templated transcription,regulation of DNA-templated transcription,etc			Nucleus
F1N8K1	Uncharacterized protein	DNTTIP2	1	23.05	RNA binding,ribosome biogenesis,nucleoplasm,etc			Nucleus
A0A1D5P3R9	Uncharacterized protein	CASC3	1	22.82	RNA binding,nucleocytoplasmic transport,mRNA metabolic process,etc			Cytoplasm, nucleus
F1NM37	Uncharacterized protein	TBL3	1	22.72	RNA binding,ribosome biogenesis,nucleoplasm,etc			Nucleus
F1P1K1	Uncharacterized protein	CDK17	2	22.24	Transferase activity, catalytic activity, acting on a protein,nucleus,etc			Cytoplasm, nucleus
E1C6D1	Microtubule-associated protein	MAP2	5	22.09	Structural molecule activity, cytoskeletal protein binding,cytoskeleton organization,etc			Cytoplasm, cytoskeleton, cell projection, dendrite
A0A1D5PJJ8	Uncharacterized protein	HIP1	1	17.36	Structural molecule activity, cytoskeletal protein bindinglipid binding,etc			Cytoplasm, nucleus, endomembrane system, cytoplasmic vesicle, clathrin-coated vesicle membrane
A0A1D5PCH7	60S ribosomal protein L5	RPL5L	2	0	Uncharacterized			Uncharacterized
A0A1D5PTE8	Uncharacterized protein	GMFB	1	0	Catalytic activity, cytoskeletal protein binding,transferase activity,etc			Cortical actin cytoskeleton
A0A1D5PW92	Uncharacterized protein	INPP5A	1	0	Hydrolase activity, lipid metabolic process,signaling,etc			Cell membrane, lipid-anchor, cell projection, dendrite
F1N9P9	KRR1 small subunit processome component	KRR1	1	0	RNA binding,ribosome biogenesis,nucleoplasm,etc			Cytoplasm, nucleus

## Sheet: Virus-NP
Table S1E. Seventy-two endogenous virus NP interaction host proteins were identified by LC-MS/MS mass spectrometry.
Accession	Description	GN	Σ# Unique Peptides	Score	Functional categories			Subcellular localization
A0A1D5PD05	Uncharacterized protein	CTGF	4	59.7004	Anatomical structure development, signaling, cell differentiation, etc			Secreted, extracellular space, extracellular matrix
A0A146F0A0	Keratin, type II cytoskeletal cochleal	otokeratin	0	59.25	Structural molecule activity			keratin filament
A0A1D5PHN5	Uncharacterized protein	RPS10	2	59.0647	RNA binding, structural molecule activity, cytoplasmic translation, etc			Cytoplasm, nucleus
A0A1L1RZ68	Glyceraldehyde-3-phosphate dehydrogenase	GAPDH	2	58.88	Cytoskeletal protein binding, oxidoreductase activity, etc			Cytoplasm and nucleus
P09206	Tubulin beta-3 chain	TBB3	1	58.24	GTPase activity, structural molecule activity, mitotic cell cycle, etc			Cytoplasm, cytoskeleton, cell projection
A0A1L1RVP8	Surfeit locus protein 4	SURF4	1	57.43	Cargo receptor activity, vesicle-mediated transport, membrane organization, etc			Endoplasmic reticulum membrane, golgi apparatus membrane
A0A1L1RXJ8	Uncharacterized protein	RPS24	1	56.9789	RNA binding, structural molecule activity, cytoplasmic translation, etc			Cytoplasm, nucleus
E1C8V9	Small nuclear ribonucleoprotein G	SNRPGP15	1	56.68	RNA binding, mRNA metabolic process, protein-containing complex assembly, nucleus, etc			Nucleus
A0A1L1S0B1	40S ribosomal protein SA	RPSA	3	56.66	Structural molecule activity, cell adhesion mediator activity, ribosome biogenesis, etc			Cell membrane, cytoplasm, nucleus
E1C8S9	Uncharacterized protein	DNAJC9	4	55.06	Histone binding, atp-dependent activity and other molecular function			Cytoplasm and nucleus
P19336	Protein CYR61	CYR61	5	54.94	Transferase activity,catalytic activity, acting on a protein,regulation of DNA-templated transcription,etc			Endoplasmic reticulum lumen, extracellular space
A0A1L1RJ87	Uncharacterized protein	RPS5	2	54.78	RNA binding and structural molecule activity			Cytoplasm and nucleus
F1NPJ2	Uncharacterized protein	HISTH1	3	54.38	Uncharacterized			Uncharacterized
P17785	Annexin A2	ANXA2	5	54.26	RNA binding, cytoskeletal protein binding, and lipid binding, etc			Secreted, extracellular space, extracellular matrix, basement membrane
A0A1L1RQA1	Eukaryotic translation initiation factor 5A	EIF5A	2	54.04	RNA binding, regulation of DNA-templated transcription, programmed cell death, etc			Cytoplasm, nucleus, endoplasmic reticulum membrane
A0A1D5NW11	Keratin, type I cytoskeletal 19	KRT19	4	53.66	Structural molecule activity, cytoskeleton organization, reproductive process, etc			Cell periphery, costamere, cytoskeleton, cytosol,extracellular exosome
Q5ZKJ2	14-3-3 domain-containing protein	YWHAH	1	53.06	Transporter activity, cytoskeletal protein binding, lipid binding, etc			Cytoplasm, extracellular exosome
E1BRU3	Uncharacterized protein	RBM39	4	53.03	RNA binding, mRNA metabolic process, nucleoplasm, etc			Nucleus speckle
A0A1D5NZ06	40S ribosomal protein S27	RPS27	2	53.02	DNA binding, RNA binding, structural molecule activity, etc			Cytoplasm, nucleus
P08629	Thioredoxin	TXN	1	52.7179	DNA binding,RNA binding,antioxidant activity,etc			Nucleus, cytoplasm, secreted
A0A1L1RZG6	60S ribosomal protein L7a	RPL7A	2	52.57	RNA binding, structural molecule activity and other molecular function			Cytoplasm
A0A1L1RT36	60S ribosomal protein L6	RPL6	2	52.44	DNA binding, RNA binding and structural molecule activity			Cytoplasm and rough endoplasmic reticulum
Q5ZKD7	Putative helicase MOV-10	MOV10	11	52.3546	Catalytic activity, acting on a proteincatalytic activity, acting on DNAcatalytic activity, acting on RNA			Cytoplasm, nucleus
A0A1D5NTU8	Uncharacterized protein	KRT75L4	2	51.97	Uncharacterized			Keratin filament
Q90593	Endoplasmic reticulum chaperone BiP	HSPA5	5	51.73	Transferase activity, hydrolase activity, protein folding chaperone, etc			Endoplasmic reticulum lumen, melanosome, cytoplasm,etc
P84172	Elongation factor Tu, mitochondrial (Fragment)	TUFM	3	50.22	RNA binding, GTPase activity and other molecular function			Mitochondrion
E1C6R6	Uncharacterized protein	NOP16	2	49.1235	RNA binding,ribosome biogenesis,nucleoplasm,etc			Nucleus, nucleolus
A0A1D5NXY4	Uncharacterized protein	BANF1	1	49.1235	DNA binding, transferase activity, etc			Cytoplasm and nucleus
Q6EE60	Ribosomal protein L18 (Fragment)	RPL18	2	49.1235	RNA binding,structural molecule activity,cytoplasmic translation,etc			Cytoplasmn and rough endoplasmic reticulum
A0A1L1RZ04	Uncharacterized protein	KRT6A	1	49.1235	Structural molecule activity,immune system process,cytoskeleton organization,etc			Cytosol, extracellular exosome, keratin filament, membrane,nucleus
Q78DU1	2',5'-oligo adenylate synthetase A (Fragment)	OAS*A	1	48.58	Transferase activity,immune system process,defense response to other organism,etc			Cytoplasm
A0A1D5PDV6	Uncharacterized protein	RPS19	2	47.99	RNA binding,structural molecule activity,cytoplasmic translation,etc			Cytoplasm, nucleus
A0A1D5PQ92	Uncharacterized protein	KRT4	1	45.74	Structural molecule activity,cytoskeleton organization,cell differentiation,etc			Cell surface, cytosol, intermediate filament, intermediate filament cytoskeleton, keratin filament, nucleus
E1C3G8	Uncharacterized protein	RPS29	1	45.43	Structural molecule activity,cytoplasmic translation,extracellular space,etc			Cytoplasm, cytosol, rough endoplasmic reticulum
A0A1D5NX48	Uncharacterized protein	KRT17	4	45.14	Structural molecule activity,cytoskeleton organization,cell differentiation,etc			Cytoplasm
F1N8L5	Dynein light chain	DYNLL1	1	44.61	Catalytic activity,hydrolase activity,molecular function regulator activity,etc			Cytoplasm, cytoskeleton, microtubule organizing center, centrosome,nucleus,mitochondrion
A0A1L1RTP8	40S ribosomal protein S12	RPS12	1	44.61	RNA binding,structural molecule activity,cytoplasmic translation,etc			Cytoplasm,Nucleus, nucleolus
A0A1D5PK69	60S acidic ribosomal protein P0	RPLP0	3	44.58	RNA binding and structural molecule activity			Cytoplasm and nucleus
Q5ZMD1	14-3-3 protein theta	YWHAQ	1	44.48	Regulation of DNA-templated transcription			Cytoplasm
E1BSJ2	40S ribosomal protein S21	RPS21	1	44.02	RNA binding,structural molecule activity,cytoplasmic translation,etc			Cytoplasm, rough endoplasmic reticulum
P62303	Small nuclear ribonucleoprotein E	SNR	1	43.65	mRNA metabolic process,nucleus,nucleoplasm			Nucleus
A0A1D5PNR0	RNA-binding protein 8A	RBM8A	2	43.21	RNA binding,nucleocytoplasmic transport,mRNA metabolic process,etc			Nucleus, cytoplasm
A0A1D5NVY0	Uncharacterized protein	USMG5	1	43.2	Carbohydrate derivative metabolic process,nucleobase-containing small molecule metabolic process,mitochondrion,etc			Mitochondrion membrane
A0A1L1RYT3	Uncharacterized protein	CALM2	1	42.85	Transporter activity,cytoskeletal protein binding,lipid binding,etc			Cytoplasm, centrosome
A0A1D5NZL6	Uncharacterized protein	KRT15	5	42.41	Structural molecule activity and other molecular function			Cytoplasm and nucleus
A0A1D5NYP3	Cofilin-2	CFL2	1	41.96	Cytoskeletal protein binding,cytoskeleton organization,cell differentiation,etc			Nucleus matrix, cytoplasm, cytoskeleton
A0A1D5NT74	Protein S100-A10	S100A10	1	41.49	GTPase activity,DNA-templated transcription,regulation of DNA-templated transcription,etc			Cell surface, cytoplasm, extracellular exosome
A0A1D5NWD6	Ribosomal protein L37	RPL37	1	41.43	RNA binding,structural molecule activity,transferase activity,etc			Cytoplasm
A0A1I7Q3Y2	Receptor of-activated protein C kinase 1	RACK1	3	41.26	RNA binding, catalytic activity and GTPase activity, etc			Cell membrane, cytoplasm and nucleus
Q5ZLQ6	14-3-3 protein beta/alpha	YWHAB	1	40.63	Transferase activity,hydrolase activity,molecular function regulator activity,etc			Cytoplasm,Melanosome
A0A1L1RSY4	ELAV-like protein	ELAVL1	2	40.51	RNA binding and other molecular function			Cytoplasm and nucleus
F1NLK0	Uncharacterized protein	GNL3	5	39.84	RNA binding,regulation of DNA-templated transcription,telomere organization,etc			Nucleus
A0A1L1RWQ5	40S ribosomal protein S30	FAU	1	38.97	RNA binding,structural molecule activity,cytoplasmic translation,etc			Cytoplasm, nucleus
A0A1D5PT20	Uncharacterized protein	RP9	2	38.81	RNA binding,nervous system process,nucleus,etc			Nucleus
A0A1D5PAI1	Uncharacterized protein	MRPL34	1	38.15	Structural molecule activity,mitochondrial gene expression,mitochondrion,etc			Mitochondrion
A0A1D5PCH7	60S ribosomal protein L5	RPL5L	2	37.85	Uncharacterized			Uncharacterized
E1C653	Uncharacterized protein	RPL22L1	1	36.8579	Lipid binding,signaling,anatomical structure development			Cytoplasm, nucleus, cell membrane, nucleus speckle
A0A1L1RWC2	Hemoglobin subunit epsilon	HBE	1	36.29	Molecular carrier activity,detoxification,extracellular space,etc			Cytosol, hemoglobin complex
A0A1L1RNT6	Uncharacterized protein	RPL14	1	35.92	RNA binding,structural molecule activity,cytoplasmic translation,etc			Cytoplasm
E1C903	Polyadenylate-binding protein	PABPC4	1	35.45	RNA binding,mRNA metabolic process,cell differentiation,etc			Cytoplasm
A0A1D5PU56	Uncharacterized protein	HNRNPH2	2	35.2	RNA binding			Nucleus, nucleoplasm
Q6PVZ5	Type II alpha-keratin IIA	KRT5	1	34.95	Structural molecule activity and other molecular function			Cytoplasm
A0A1L1S0S0	Uncharacterized protein	VDAC2	1	34.9483	Transporter activity and lipid binding			Mitochondrion outer membrane, membrane
A0A1D5P3H9	Ras-related protein Rap-1b	RAP1B	1	34.37	GTPase activity,molecular function regulator activity,establishment or maintenance of cell polarity,etc			Cell membrane, cytoplasm, cell junction
A0A1L1RWD5	Ribosomal protein L15	RPL15	1	30.91	RNA binding,structural molecule activity,cytoplasmic translation,etc			Cytoplasm
E1BSR5	Uncharacterized protein	RBM25	7	29.19	RNA binding,programmed cell death,mRNA metabolic process,etc			Nucleus speckle, cytoplasm
A0A1D5PR88	Uncharacterized protein	GLIPR2	1	28.56	Signaling, cell differentiation, anatomical structure development, etc			Golgi apparatus membrane
A0A1L1RKQ5	60S ribosomal protein L7	RPL7	1	28.55	DNA binding,RNA binding,structural molecule activity,etc			Cytoplasm
F1N9S7	Annexin	ANXA1	2	27.52	Lipid binding, hydrolase activity, cell adhesion mediator activity, etc			Nucleus,cytoplasm, cell membrane, endosome membrane,etc
D0EKR3	Peptidyl-prolyl cis-trans isomerase	PPIA	1	26.36	RNA binding, transferase activity, isomerase activity, etc			Cytoplasm, secreted, nucleus
E1C591	Uncharacterized protein	PPIG	5	21.99	RNA binding, isomerase activity and catalytic activity, acting on protein,etc			Nucleus
A0A1D5PSH6	Alpha-enolase	ENO1	3	18.24	DNA binding, RNA binding, lyase activity, etc			Cytoplasm and cell membrane

## Sheet: Virus-PB1
Table S1F. Sixty-two endogenous virus PA interaction host proteins were identified by LC-MS/MS mass spectrometry.
Accession	Description	GN	Σ# Unique Peptides	Score	Functional categories			Subcellular localization
Q5F357	Apopt is-inducing factor 1, mitochondrial	AIFM1	3	90.027	DNA binding, oxidoreductase activity, programmed cell death, etc			Mitochondrion intermembrane space, mitochondrion inner membrane, cytoplasm, etc
F1NP51	Lamin-B2	LMNB2	6	83.3241	Nuclear envelope, structural molecule activity, chromatin organization, etc			Nucleus lamina
Q5ZJ20	UAP56-interacting factor	FYTTD1	2	77.5418	RNA binding, nucleocytoplasmic transport, nucleoplasm			Nucleoplasm, nucleus speckle
A0A1D5PZN3	Uncharacterized protein	BAGCR2L	2	75.9038	Hydrolase activity, catalytic activity, acting on a protein, anatomical structure development, etc			Membrane
A0A1L1RQX1	Eukaryotic translation elongation factor 1 beta 2	EEF1B2	2	74.79	GTPase activity, molecular function regulator activityvirus coreceptor activitycatalytic activity, cytosol			Cytoplasm
A0A1L1RRQ4	DNAJ heat shock protein family (Hsp40) member A2	DNAJA2	2	71.95	Molecular function regulator activity, ATP-dependent activity, extracellular space. cytosol , organelle			Membrane
A0A1D5P5X1	Uncharacterized protein	RCN2	4	62.1939	Other molecular function			Endoplasmic reticulum lumen
F1P593	Heat shock protein beta-1	HSPB1	3	56.8033	RNA binding, transferase activity, catalytic activity, acting on a protein, etc			Cytoplasm, nucleus, cytoskeleton, etc
F1P360	Cytoskeleton associated protein 4	CKAP4	2	53.24	RNA binding, endoplasmic reticulum, cytoplasmic vesicle , etc			Endoplasmic reticulum membrane, cell membrane, cytoskeleton, etc
E1C903	Polyadenylate-binding protein	PABPC4	1	52.01	RNA binding, mRNA metabolic process, cell differentiation, etc			Cytoplasm
A0A1D5Q026	Uncharacterized protein	CHCHD4	1	51.4	Oxidoreductase activity, catalytic activity, acting on a protein, protein folding, etc			Mitochondrion intermembrane space
A0A1D5P1W7	Uncharacterized protein	KPNB1	1	51.13	RNA binding, molecular carrier activity, nucleocytoplasmic transport, intracellular protein transport, etc			Cytoplasm, nucleus envelope
A0A1D5PTJ1	Cell division cycle 123	CDC123	1	49.4999	Protein folding chaperone			Cytoplasm
R4GH93	Uncharacterized protein	S100A4	2	48.01	RNA binding, cytoskeletal protein binding, extracellular space, etc			Secreted, cytoplasm, nucleus
Q9I883	TA-TA binding protein 1 (Fragment)	TBP	1	47.79	DNA binding, general transcription initiation factor activity, DNA-templated transcription, etc			Nucleus
A0A1D5PJG9	ATP synthase subunit alpha	ATP5A1W	2	46.039	Transporter activity, ligase activity, transmembrane transport, etc			Proton-transporting ATP synthase complex, catalytic core F(1)
A0A1I7Q419	40S ribosomal protein S12	RPS12	2	44.26	RNA binding, structural molecule activity, cytoplasmic translation, etc			Cytoplasm, nucleus
F1NV15	Sideroflexin	SFXN3	3	44.16	Transporter activity, transmembrane transport			Mitochondrion membrane
A0A1D5P9V0	Pyruvate kinase	PKM	1	43.82	RNA binding, transferase activity, catalytic activity, acting on a protein, transcription regulator activity, etc			Cytoplasm, nucleus
A0A1D5P0U5	Uncharacterized protein	CALR	1	43.5	RNA binding, DNA binding, protein folding chaperone, etc			Cellular component, cytoplasm, cytoplasmic vesicle, endoplasmic reticulum, etc
A0A1D5PVN8	Uncharacterized protein	SSR4	1	41.57	Molecular transducer activity, signalinganatomical structure development, ect			Cell membrane, membrane
A0A1L1RZP8	Uncharacterized protein	ERH	2	40.29	DNA binding, RNA binding, arbohydrate derivative metabolic process, nucleobase-containing small molecule metabolic process, etc			Nucleus
A0A1L1RKQ5	60S ribosomal protein L7	RPL7	1	39.99	RNA binding, structural molecule activity, cytoplasmic translation, ribosome biogenesis			Cytoplasm
A0A1L1RY95	Uncharacterized protein	UBE2N	1	39.57	RNA binding, transferase activity, catalytic activity, acting on a protein, etc			Cytoplasm, nucleus
A0A1D5PUR5	Cathepsin B	CTSB	1	39.28	Hydrolase activity, catalytic activity, etc			Lysosome, melanosome, secreted, extracellular space, etc
Q5ZIJ3	Uncharacterized protein	NKAP	1	38.9	Immune system process, regulation of DNA-templated transcription, DNA binding, RNA binding, etc			Nucleus
P07583	Beta-galactoside-binding lectin	Galectin 1	1	38.2	Reproductive process, anatomical structure development			Extracellular region, extracellular space, etc
A0A1D5PEN7	Uncharacterized protein	CCDC86	1	37.84	Protein glycosylation			Endoplasmic reticulum
A0A1L1RL15	Dolichyl-diphosphoolig accharide--protein glycosyltransferase subunit 2	RPN2	1	36.7	Protein glycosylation			Nucleoplasm, endoplasmic reticulum
A0A1D5NYX9	Uncharacterized protein	MRPS14	1	35.94	RNA binding, structural molecule activity, mitochondrial gene expression			Mitochondrion
A0A1L1RPA5	Uncharacterized protein	ATP5C1	1	35.71	RNA binding, transporter activity, ligase activity, generation of precursor metabolites and energy, nucleobase-containing small molecule metabolic process, etc			Mitochondrion inner membrane
A0A1L1RZE7	Uncharacterized protein	RPS15A	1	35.47	RNA binding, structural molecule activity, cytoplasmic translation			Cytoplasm, nucleus
A0A1D5PQ19	Heterogeneous nuclear ribonucleoprotein H	HNRNPH2	1	34.77	RNA binding			Nucleus, nucleoplasm
A0A1D5NXC6	Uncharacterized protein	SEC61A2	1	34.73	Transporter activity, intracellular protein transport, transmembrane transport			Endoplasmic reticulum membrane, multi-pass membrane protein
F6SU35	Ribosomal protein	RPL10A	2	34.69	RNA binding, structural molecule activity, cytoplasmic translation			Cytoplasm
A0A1L1RX51	Uncharacterized protein	LGMN	2	32.9446	Hydrolase activit, cytoskeletal protein binding, catalytic activity, acting on a protein, etc			Lysosome
A0A1I7Q3Y7	GTP-binding nuclear protein Ran	RAN	2	32.69	GTPase activity, RNA binding, molecular function regulator activity, etc			Cytoplasm, nucleus
E1BV44	Uncharacterized protein	CSE1L	1	32.04	Molecular carrier activity, intracellular protein transport, nucleocytoplasmic transport			Cytoplasm, nucleus
Q5ZKX3	TATA-box binding protein associated factor 12	TAF12	1	31.86	DNA binding, DNA-templated transcription, regulation of DNA-templated transcription, etc			Nucleus
A0A1D5Q032	Adenylyl cyclase-associated protein	CAP1	1	31.02	Cytoskeletal protein binding, cyclase activity, lyase activity, etc			Cell membrane
A0A1D5NT74	Protein S100-A10	S100A10	2	29.32	GTPase activity, DNA-templated transcription, regulation of DNA-templated transcription, etc			Cell surface, cytoplasm, extracellular exosome, etc
A0A1L1RPY5	Uncharacterized protein	SEPT2L	1	29.12	Small molecule binding			Cytoskeleton, plasma membrane, ciliumpla
A0A1L1S0Q0	Uncharacterized protein	TAF7	1	28.88	DNA-templated transcription, reproductive process, cell differentiation, etc			Cytoplasm, nucleus
A0A1L1S119	Nucleoside diphosphate kinase	NME2	1	28.49	Transporter activity, molecular transducer activity, signaling			Cell membrane, postsynaptic cell membrane, cell projection, dendrite, etc
Q5ZHK9	Protein LLP homolog	LLPH	1	28.34	RNA binding, cell differentiation, anatomical structure development			Chromosome, nucleus
A0A1L1RKI9	Uncharacterized protein	TAF10	1	27.32	DNA binding, general transcription initiation factor activity, DNA-templated transcription, etc			Nucleus
A0A1D5P7M5	Protein wntless homolog	WLS	1	26.2	Signaling, anatomical structure development, intracellular protein transport			Golgi apparatus membrane, cytoplasmic vesicle membrane, endoplasmic reticulum membrane, etc
F1NPS9	ADP-ribosylation factor-like protein 6-interacting protein 4	ARL6IP4	1	26.12	RNA binding, mRNA metabolic process			Nucleus
Q9I898	Dolichyl-diph phoolig accharide--protein glyc yltransferase subunit DAD1 (Fragment)	DAD1	1	25.39	Catalytic activity, molecular function regulator activity, protein glycosylation, etc			Endoplasmic reticulum membrane, multi-pass membrane protein
A0A1D5P4Q8	Uncharacterized protein	JAGN1	1	24.38	Immune system process, signaling, cell differentiation, etc			Endoplasmic reticulum membrane, multi-pass membrane protein
Q9YI21	Fibroblast growth factor receptor-like embryonic kinase (Fragment)	FGFR4	1	24.19	Transferase activity, catalytic activity, molecular transducer activity, etc			Cell membrane, endosome
E1BQH2	Uncharacterized protein	IARS	1	23.35	tRNA metabolic process, amino acid metabolic process, RNA binding, etc			Cytoplasm
A0A1D5PTE8	Uncharacterized protein	GMFB	1	23.24	Catalytic activity, cytoskeletal protein binding, molecular function regulator activity, etc			Cortical actin cytoskeleton
Q5F411	T-complex protein 1 subunit epsilon	CCT5	1	22.59	RNA binding, cytoskeletal protein binding, hydrolase activity, etc			Cytoplasm, cytoskeleton
A0A1L1RSZ5	Uncharacterized protein	RPL8	1	20.89	RNA binding, structural molecule activity			Cytoplasm
A0A1L1RNY6	Uncharacterized protein	CCT6A	1	19.92	RNA binding, hydrolase activity, protein folding chaperone, etc			Cytoplasm
A0A1L1RY04	ATP synthase subunit beta	ATP5F1B	1	18.25	Transporter activity, hydrolase activity, ligase activity, etc			Mitochondrion inner membrane
E1BW83	Uncharacterized protein	SLC25A24	2	16.61	Transporter activity			Mitochondrion inner membrane, multi-pass membrane protein
A0A1D5NYM9	Uncharacterized protein	RPL35A	1	15.67	RNA binding, structural molecule activity			Cytoplasm
A0A1L1RZ68	Glyceraldehyde-3-ph phateosdehydrogenase	GAPDH	2	0	Hydrolase activity, oxidoreductase activity, transferase activity, etc			Cytoplasm, cytoskeleton, membrane , etc
F1NH22	Reticulon	RTN1	1	0	Anatomical structure development, cell differentiation			Endoplasmic reticulum membrane, golgi apparatus membrane
E1BVU7	Uncharacterized protein	SPECC1	1	0	Cytoskeleton organization, anatomical structure development, nervous system process			Membrane, nucleus
