# Supplementary material for: Viral polymerase-host interaction analysis reveals that the association between avian NUP93 and PB1 promotes H5N6 avian influenza virus replication
Source: Microbiol Spectr. 2025 May 23;13(7):e03120-24. doi: 10.1128/spectrum.03120-24 (PMC12211069; doi:10.1128/spectrum.03120-24)
Supplement: Table S2 — Primers and small interfering RNAs used in this study. [file spectrum.03120-24-s0005.xlsx]

## Sheet: Table S2
Table S2. Primers and Small interfering RNAs used in this study.
Small interfering RNAs sequence(5' to 3')
siNUP93 Forward	GGAGUGAUAGACAAGUUUAAU
siNUP93 Reverse	UAAACUUGUCUAUCACUCCAG
Primers used for qPCR sequence(5' to 3')
Primer name
chNup93-F	GCGTACGCCCGTCAGATTTAT
chNup93-R	TGTTTCACCATGGCCCACAT
chGAPDH-F	CCCCCATGTTTGTGATGGGT
chGAPDH-R	GCACGATGCATTGCTGACAA
NP(H7N9-GX)-F	AACGACCGGAATTTCTGGAGAGG
NP(H7N9-GX)-R	CCGTACACACAAGCAGGCAAGC
Primers used for PCR sequence(5' to 3')
Primer name
ACAT1-F	AAAGGTACCATGGCGGCGGTGGCGATGC
ACAT1-R	AATTCTAGACAGCTTCTCTATCAGTATTGCAGAAGCACCTCC
ACP1-F	ATTGAATTCATGGCGGCGGGGGAAGTGAAGT
ACP1-R	AATTCTAGAATGAGGCTTCTCCAAAAATGCTTTACAGCA
ACTC2L-F	ATTGAATTCATGGAAGAGGAGATCGCAGCGCTC
ACTC2L-R	AATTCTAGAGAAGCATTTACGGTGCACGATGGATG
ACTR2-F	AATCGGCCGATGGACACGCTGGGGAGGAAGGTG
ACTR2-R	AATTCTAGATCGAACAGTCACACCAAGCTTCTCCAGC
ACTR3-F	AATATCGATGTCGCTACCGAGGAGCATGGCAGG
ACTR3-R	AAAGGTACCGAAGACATAACTCCAAACACTGGGTTGTGACGAC
ADD1-F	AATATCGATATGAATGGTGATTCTGGCGTGGCG
ADD1-R	AAAGGTACCGAGGAGTCACTCTTCTTTTTGCTCTTCTTCAGGAA
AIFM1-F	ATGTCGTGCTGCCGCCTGGC
AIFM1-R	GTCTTCATGGATGTTGAAAAGCTTTGCTACTTC
ARF1-F	AATATCGATACCGACTTCACTGGCCAGTGAAAGC
ARF1-R	AAAGGTACCGATTTCTGGTTTCGGAGCTGATTGGACA
ARPC1A-F	AAAGGTACCATGTCTCTACATCAGTTCTTATTGGAGCCAATCA
ARPC1A-R	AATTCTAGAATGCTGGCTCCTGGCTCTGCCTT
ARPC1B-F	AATATCGATATGAGAGCTGGGAAGGAGCGAGCC
ARPC1B-R	AAAGGTACCGATTTGATTCTGAGATCCTTCAGTGCTGACTCC
ARPC2-F	AATATCGATATGATCCTGCTCGAGGTGAACAACCG
ARPC2-R	AAAGGTACCGAACGGGTTGTGAATGTCTTCCCCGTG
ARPC3-F	AATATCGATATGCCGGCTTACCATTCAACTTTAATGG
ARPC3-R	AAAGGTACCGACTGCCCAGGTCCAGACAGGCTCTTG
ARPC4-F	AATATCGATATGACCGCCACGTTGCGCCC
ARPC4-R	AAAGGTACCGAGAAGTTCTTGAGGAATTCCTCTGCCACGA
ARPC5-F	AATATCGATATGGCCAAGCACACCGTGTCATCG
ARPC5-R	AAAGGTACCGAAACCGTCTTCCTGGCAGTCAAAACACG
ASF1A-F	ATTGAATTCATGGCAAAGGTTCAGGTGAACAATGTAGT
ASF1A-R	AATTCTAGACATGCAGTCCATATGAGATTCTAACATAACATT
ATP5A1-F	ATTGAATTCATGCTGTCCGTGCGCGTCGC
ATP5A1-R	AATTCTAGATGCCTCAAAAGTAGATAGGAAATTTGTGAATATTTCC
ATP5C1-F	AATATCGATATGTTCGCTCGGGGCTCCGC
ATP5C1-R	AAAGGTACCGACAGAGCAGCAGCACCAGAGATGATCTC
AURKA-F	AATATCGATATGGACAGGAAGACAAAAGA
AURKA-R	AAAGGTACCGACTTTCTATTGTTGGGCAGCTTT
BANF1-F	AATATCGATATGTCGTCGACGTCGCAGAAGCAC
BANF1-R	AAAGGTACCGAGAGGAAGGCGTCGCACCACTCG
BRT-2-F	ATTGAATTCATGGCCGGCATCAGCTCCATCG
BRT-2-R	AATTCTAGAGAGGGAGGTGATGTCGTTAAGCGCATT
CALR-F	ATTGAATTCATGAGCCGCCTCTGCCTCCCG
CALR-R	AATTCTAGACAGCTCGTCCTTGGGGGCCC
CAP1-F	AATATCGATATGGGGCTCCCCTCCCCTGC
CAP1-R	AAAGGTACCGAGCCAGCAATTTCCGTCACAGTGGTAAC
CAPZB-F	ATTGAATTCATGAGTGACCAGCAGCTGGATTGTGC
CAPZB-R	AATTCTAGAGTTATCAGGCTGGATGTAGATCTGGCGCT
CAV1-F	ATTGAATTCATGTCCGGCACCAAATACGTGGACT
CAV1-R	AATTCTAGAAATCTCTTTCCGTACTGTGGCTCGGATG
CCDC59-F	ATTGAATTCCGTGTTGACGTAGCGGCTGCGC
CCDC59-R	AATTCTAGATGTCTTTTGTTGTATTTTCTGAAGAAGAAACTCCA
CCT6A-F	ATTGAATTCATGGCGGTGAAGGCCCTTAATCCC
CCT6A-R	AATTCTAGAGCCTTTAAGAGATGACATTCCAGCTCGCA
CCT8-F	ATTGAATTCATGGCGCTGCACGTCCCCAAG
CCT8-R	AATGGATCCATCATTTTGGTCTTCATCCCAGTCTTTCTTTC
CDC123-F	AATATCGATATGAAGAAGGAGCAGGTGGCACACTGC
CDC123-R	AATGGATCCGTCATCGTCTTGCTGATTTCTTTTCAGTTTAAGAAA
CDK11A-F	ATTGAATTCATGGTTTTTGGAACTCCAATGGGTGATG
CDK11A-R	AATTCTAGAAAACTTGAGGCTGAAACCAGGCCCAG
CDK17-F	ATTGAATTCATGAAAAAGTTTAAGAGGAGACTTTCCTTAACCTTG
CDK17-R	AATTCTAGAAAAAAGCATGCTCTGCCTTCTGTTCTTCC
CFAP20-F	AATATCGATATGTTCAAGAACACGTTCCAGAGCGGG
CFAP20-R	AAAGGTACCGATTGCTTGGCCTTGTTCTGGACAGGG
CFL2-F	ATTGAATTCATGGCTTCTGGAGTAACAGTGAATGATGAAG
CFL2-R	AATTCTAGATAAGGGTTTTCCTTCAAGTGAAACTACCACG
CHCHD4-F	AATATCGATATGTCCTACTGCAGGCAAGAAGGAAAAGA
CHCHD4-R	AAAGGTACCGAGCTAGATCCTTTCTCCTCTTTGGCAACAGA
CLK4-F	AAAGGTACCATGTACCTGTTTGAACACCGAATTCCTGC
CLK4-R	AATTCTAGATTTTTTTAATGGGTCAAAAAAAGGATGCTGC
CNBP-F	ATTGAATTCATGAGCAGCAACGAGTGCTTTAAGTGCG
CNBP-R	AATTCTAGAGGCTGTAGCTTCAATTGTGCATTCCCG
CNN2-F	ATTGAATTCATGAGCAGCTCCCAGTTCAACAAGGGC
CNN2-R	AATTCTAGAGCAGCTCTCCTCCTGGTGGTAATAGTGGTA
CNN3-F	ATTGAATTCATGACCCACTTCAACAAGGGGCCCT
CNN3-R	AATTCTAGAGTAATCAATGCCTTGGTCACTGTACTGACCAT
CNP-F	ATTGAATTCATGAACAGAGGTTTCTCCAAGAAGAGCCAC
CNP-R	AATTCTAGAGTTGATGGTGCAGGAACTGAACACGG
CORO2B-F	AATATCGATATGCACACCGCTGGGCACCG
CORO2B-R	AAAGGTACCGAATTATTCTTCGGGCTGTTGCGTAAATTCTTC
CRIPT-F	ATTGAATTCATGGTGTGCGAGAAGTGTGAGAGGAAG
CRIPT-R	AATTCTAGAGACAGAAGTTTGCTTGTAGTTCTTCGTATCCAAG
CTGF-F	ATTGAATTCATGTCCCCCGCCAGCCTCGC
CTGF-R	AATTCTAGATGCCATGTCTCCATACATCTTCCTGTAGTACA
CTSB-F	AATATCGATATGTGGCCGTCCGCGTCCATC
CTSB-R	AAAGGTACCGACACCCTTGTCCAGTATTGCTCCATCCTG
CTTN-F	AATATCGATATGACGGTGCTGCTTCTGGTGGTG
CTTN-R	AAAGGTACCGATTGTCTCAGCTCCACATAATTCGCTGG
CYR61-F	ATTGAATTCATGGGCTCTGCGGGAGCTCGC
CYR61-R	AATTCTAGAGTCCCTAAATTTGTGGATGTCATTGACCAGT
DDX3X-F	AATATCGATATGAGTCATGTGGCGGTGGAAA
DDX3X-R	AAAGGTACCGAGTTGCCCCACCAGTCAACCCCC
DDX5-F	AATCGGCCGATGCCCGGGTTTGGAGCCCCTC
DDX5-R	AAAGGTACCGATTGAGAATAACTCGCTGGCATT
DDX6-F	AATCGGCCGATGAGCACGGCCAGAACAGAGAACCCT
DDX6-R	AATTCTAGACTGTTTCTCATCTTCTACAGGTTCACTGTGGTATTCT
DNAJA2-F	AATATCGATATGGCGAACGTGGCCGACACG
DNAJA2-R	AAAGGTACCGACTGATGGGCACACTGTACCCCAGGTC
DNAJC9-F	ATTGAATTCATGGGGCTGCTGCAGGACTGCC
DNAJC9-R	AATTCTAGATTTCTTTCCTTTCTTGGCTGCAGTCTTCTTT
DYL1-F	ATTGAATTCATGAGTGACCGAAAGGCAGTGATCAAAA
DYL1-R	AATTCTAGAACCAGACTTGAAGAGAAGAATAGCGACTTGG
DYNLL2-F	AATATCGATATGTCTGACAGAAAGGCTGTCATCAAGAATG
DYNLL2-R	AAAGGTACCGATCCAGACTTGAAGAGAAGAATTGCAACCTG
EEF2-F	ATTGAATTCATGGTGAACTTCACAGTAGATCAGATACGGGC
EEF2-R	AATTCTAGACAATTTGTCCAGGAAGTTGTCCAGGGC
EFHD1-F	AATATCGATATGGCCTCGGAGGAGCTGGCG
EFHD1-R	AAAGGTACCGACTGGGTGAATGCAGACTTCAACTCCCTG
EIF4A2-F	ATTGAATTCATGTCAGGCGGCTCCGCGGAT
EIF4A2-R	AATTCTAGAAATGAGATCAGCCACATTCATTGGCATCT
EIF4A3-F	AATATCGATATGTCGGGGTCCGCGGGCT
EIF4A3-R	AAAGGTACCGAGATAAGATCAGCAACGTTCATGGGCATCTC
EIF4H-F	ATTGAATTCATGGCGGATTTCGATCCTTACGACG
EIF4H-R	AATTCTAGATATTGAAAAAGCATATCTAGGAAAATAGAAGTCACCTC
ELAVL1-F	ATTGAATTCATGTCTAATGGTTATGAGGATCACATGGCTGA
ELAVL1-R	AATTCTAGATTTGTGGGACTTGTTGGTTTTGAAGGAAAC
EMP2-F	ATTGAATTCCCCGCGCACCATTTGTCTCAAACT
EMP2-R	AATTCTAGATTTACGTTTCCTTAATACTAGGTACATAACACCACTG
ENO1-F	AATATCGATATGAGAGTTGCAGACTTAAAGCGTGTGTTCA
ENO1-R	AAAGGTACCGAGTTGATACGAGGGTTCCTGAAGTTCCTTCC
ERH-F	AATATCGATATGTCTCACACAATTCTACTTGTGCAGCCTACC
ERH-R	AAAGGTACCGATTTGCTTGCTTGCTGAGCCTGCCT
FAU-F	AATATCGATATGCAGCTCTTTGTCCGTGCCCAA
FAU-R	AAAGGTACCGAGGAGTTGGCGTTGGGGCCCTTC
FIP1L1-F	AAAGGTACCATGTCTACCGGCGAGGTGGAGCG
FIP1L1-R	AATGGATCCTTCCGCGGGGGCAGCTTCAGT
FYTTD1-F	AATATCGATATGAGCGGGTTCGGGGCCG
FYTTD1-R	AAAGGTACCGAGCCCACTGTTACGAAACGGCTTCCTTT
G3BP1-F	ATTGAATTCATGGTGATGGAGAAGCCAAGTCCCCT
G3BP1-R	AATTCTAGACTGGCGTTGCCCGATCCCCCT
GAPDH-F	ATTGAATTCATGGTGAAAGTCGGAGTCAACGGATTTG
GAPDH-R	AATTCTAGACTCCTTGGATGCCATGTGGACCATC
GAR1-F	AATATCGATATGTCCTTTCGTGGAAGAGGAGGTGGT
GAR1-R	AAAGGTACCGAATGTCCTCTCCCTCTAAAACCTCCTCCAC
GARS-F	AATATCGATATGGACGGCCCGCAAGCCGA
GARS-R	AAAGGTACCGATTCCTCTATTGTGTCCTTTTTGCCAGTCTCTTG
GCAT-F	ATTGAATTCATGTGGCGCGGAGCTGCGGT
GCAT-R	AATTCTAGAAGGCAGTGCTCCGTGTTTCCGTCC
GMFB-F	AATATCGATATGAGTGAATCTCTGGTGGTTTGTGATGTTG
GMFB-R	AAAGGTACCGAATGGAAGAAGCCCAGTTTCTCACGCA
GNAI3-F	ATTGAATTCATGGGATGTACCCTGAGCGCCGA
GNAI3-R	AATTCTAGAGTAGAGCCCACACTCCTTCAGGTTGTTCTT
GNL3-F	ATTGAATTCATGAAGCGGCCGAAGCTGAGGAAG
GNL3-R	AATTCTAGACACGTAGTCTGTATTAAAATCATAGGCATCATTTTCA
GULP1-F	AATATCGATATGAACCGTGCTTTTAGTAGGAAGAAAGACAA
GULP1-R	AAAGGTACCGAGATCTGCTGGCTGGCGGCCCT
H2A-IX-F	AATATCGATATGTCGGGCCGCGGGAAGC
H2A-IX-R	AAAGGTACCGATTTGCTTTTAGCCTTGTGACTCTCGGTCT
H3-1-F	ATTGAATTCATGGCCCGTACCAAGCAGACCGC
H3-1-R	AATTCTAGAGGCACGCTCCCCACGAATGC
HIST1H2B5L-F	ATTGAATTCATGCCAGAGCCAGCAAAGTCCACTTC
HIST1H2B5L-R	AATTCTAGACTTGGAGCTGGTGTACTTGGTGACGG
HNRNPA1-F	AATATCGATATGGCCAAGTCGGAGTCTCCAAAGG
HNRNPA1-R	AAAGGTACCGAAGCTTTGTTTCCTGCGGGCGTCA
HNRNPA2B1-F	AATATCGATATGCCTCGCGGCGACAGAGAGA
HNRNPA2B1-R	AAAGGTACCGAGTAACGGCTTCTCCCTCCATATCCACC
HNRNPDL-F	AATATCGATATGGAGGACGCCACGGAGATGAGC
HNRNPDL-R	AAAGGTACCGAGTATGGCTGGTAGTTGTTTTGGTGATTGCC
HNRNPH3-F	AAAGGTACCATGGACTGGACTGGAAAGCACAACGG
HNRNPH3-R	AATTCTAGAATACATCCCACGCCATCCTCCTCCA
HNRNPK-F	ATTGAATTCATGGAGACTGAACAACAGGAGGAGACCTTC
HNRNPK-R	AATTCTAGAGAATCCTTCAACATCTGCATACTGCTTCACA
HNRNPM-F	AATCGGCCGATGGCTGTAGCGGCGGCTACCGAAAGC
HNRNPM-R	AATTCTAGAAATTCGCACATCTATCTCCCTCCCACGG
HSP90B1-F	AATCGGCCGATGAAGTCAGCGTGGGCGCTGG
HSP90B1-R	AATTCTAGACAGTTCGTCTTTTACATCTGTGGATTCCTTCTG
HSPA5-F	ATTGAATTCATGAGGCACCTCCTGTTGGCGCT
HSPA5-R	AATTCTAGACAACTCATCCTTCTCTGCTGCTTCTTCTTCA
IGF2BP1-F	AATATCGATATGAACAAGCTGTACATCGGGAACCTAAACG
IGF2BP1-R	AAAGGTACCGATTTCCTCCTCGCTTGCAGCTGGC
IMMT-F	AATATCGATATGCTGCGGGCCTGTCAGCGA
IMMT-R	AAAGGTACCGACTGCACTTGAGTTGTTCCCAACCCCA
INPP5A-F	AAAGGTACCATGGCGGTGAAGGGGGCCGC
INPP5A-R	AATTCTAGACACGAACATACAAGACAGTGAGGTATGTGAGGCT
ITGA6-F	AAAGGTACCATGGCGGCCGCGCTCCTCCT
ITGA6-R	AATTCTAGACGCATCAGAAGTAAGCCTCTCTTTATCAGATGG
JAKMIP2-F	AATATCGATATGTCAAAAAAAGGACGTAGCAAGGGC
JAKMIP2-R	AAAGGTACCGAATCCTTTTCCTCCAGATCCTTAATTTGTCTCTT
JUP-F	AATATCGATATGGAGGTGATGAACATGATGGAGCAG
JUP-R	AAAGGTACCGAGGCGAGCATATGGTCAGTGAAGGGC
KPNA3-F	ATTGAATTCGCCGTCGGAGCCGCCTCAGCC
KPNA3-R	AATTCTAGAAAAATTAAATTCTTTTGTTTGAAGGTTGGCTGTCG
KRR1-F	ATTGAATTCATGGCGGCTCCTGAGGCGGTG
KRR1-R	AATTCTAGACTTGACTTCTTCCATAGGAAGCGCTCCTAAT
LARP7-F	ATTGAATTCATGACGGGGATGGAGACTGAAGCTG
LARP7-R	AATTCTAGAGTTATCTTCAGAGAAGCGAATATGTTTACTTGTCT
LBR-F	ATTGAATTCATGCCAAACCGGAAGTATGCCGATG
LBR-R	AATTCTAGAATGTTTAAAGCCTAGATAACAGACAGACCAAGTGCA
LDHA-F	AATATCGATATGTCTCTCAAGGATCATCTCATCCACAATGT
LDHA-R	AAAGGTACCGAAAACTGTAGTTCCTTCTGAATTCCCCAGAGTG
LGMN-F	AATATCGATATGATATTGGAAGCAGTTGTACTGCTGAGCT
LGMN-R	AAAGGTACCGAGTACCCACGGCACACTTGATCCATG
LIMA1-F	AATATCGATATGGAGCCTTCCCCGTTTAATAGAAGACA
LIMA1-R	AAAGGTACCGATTCTTCATCATCATCTTCATAGTAACGGTTCCT
LLPH-F	AATATCGATATGGCTAAGAGCCTGAGGAGCAAATGG
LLPH-R	AAAGGTACCGACCAGGCTAGGCCTTTGGGTAACTTTGATT
LMNA-F	ATTGAATTCATGTCAGGCACCCCGATCCGCG
LMNA-R	AATTCTAGACATCACTAAGCATCCTCGAGAAGTTGTTCTGG
LMNB2-F	AATATCGATATGTCAGGCACCCCGATCCGC
LMNB2-R	AAAGGTACCGACATCACTAAGCATCCTCGAGAAGTTGTTCTG
LNPK-F	AATATCGATATGGGTGGATTAATTTCAAGATGGAGGCA
LNPK-R	AAAGGTACCGATTCTGCTTTCACTAAAGATTCTTCACTTTGTTCAGTT
LRRC59-F	AATATCGATATGGGCAAGTCGGGCAGCCTGAAGGAC
LRRC59-R	AAAGGTACCGACTGCTGCGAGTTCTGCTGTAGCATGTTTTG
LUC7L-F	ATTGAATTCATGTCGGCCCAGGCGCAGATG
LUC7L-R	AATTCTAGAGATCTCGCCAGCTTCTCTCTCCTCTGA
LUC7L2-F	AATATCGATATGTCGGCGCAGGCCCAGATG
LUC7L2-R	AAAGGTACCGATATCTCCCCTGCTTCACGCTCCTCTG
LUC7L3-F	ATTGAATTCATGATTTCGGCCGCGCAGCTC
LUC7L3-R	AATTCTAGAATTGGGCTGAGTGTCACCTTCAGATTTAATG
MARK3-F	AATATCGATATGTCCACTCGGACTCCATTGCCCA
MARK3-R	AAAGGTACCGACAGCTTTAACTCATTGGCAATTTTGGAAGC
MATR3-F	AATATCGATATGTCCAAGTCATTCCAGCAGTCATCTCTGA
MATR3-R	AATGGATCCTGCTTCTTTCTTTTGCCTGTAGTCTTCTGCC
MFAP1-F	ATTGAATTCATGTCAGCCCCCAGCGCTCTCG
MFAP1-R	AATTCTAGAAGTGGTCTTTCGCTTCTTGGCTGAGG
MRPL34-F	ATTGAATTCTTGTTGGGAGGACGGTGCTGTCAG
MRPL34-R	AATTCTAGAGTGGGTGAGGGACTTCCTGCCCTT
MYL6-F	ATTGAATTCATGTGCGATTTCTCGGAGGAACAAAC
MYL6-R	AATTCTAGACCCCGACAGGATGTGTCGCACA
MYO1B-F	ATTGAATTCATGTCTAAGGAAATGGCCAAAATGGAGGTC
MYO1B-R	AATGGATCCGGGGACAGCCACTTCAAGAAGCCG
NDUFA4-F	ATTGAATTCATGTTTCGTGTTATGGTCAACCACGCC
NDUFA4-R	AATTCTAGAGAAGTCAGGACGATCCTTTTTGAGCTTACTG
NME2-F	AATATCGATATGGCTGCCAACTGCGAGCGC
NME2-R	AAAGGTACCGACTCATAGACCCAGTCATGTGCACACGATCT
NOB1-F	ATTGAATTCATGGCGCGGGTACCGCATGTC
NOB1-R	AATTCTAGATCTCCTCTTCACAAACTTCTTTGTCACAGCA
NOL12-F	ATTGAATTCATGGGCCGCAAGAAGAAGGGGC
NOL12-R	AATTCTAGAATCTTGGTCACGGCCCATTTTGCC
NOLC1-F	ATTGAATTCATGGCGGAGCGGCGAGCGG
NOLC1-R	AATTCTAGATTCACTTTCAAACTTGATTGAATTTACTTGGGTTG
NOP16-F	AATATCGATATGCCGAAGGCCAAGGGGAAGAA
NOP16-R	AAAGGTACCGACTGCACGTCCATCTTCTCCTGCTTGAGT
NPM1-F	ATTGAATTCATGGAGGACAGCGCCATGGACATG
NPM1-R	AATTCTAGACAGAGTCTGTCTCCACTGCCAGAGAGCTTG
NSA2-F	ATTGAATTCATGCCGCAGAACGAGCACATCGA
NSA2-R	AATTCTAGAGACAAGCAGAACTGCATTAATACAGCCATCA
NUP93-F	ATTGAATTCATGGACTCTGAAGGCTTTGGA
NUP93-R	AATTCTAGAATTCATGAGGACCTCCATTTGC
OCIAD1-F	ATTGAATTCATGGGCGACCCGCCTGAGAACACAGTC
OCIAD1-R	AATTCTAGACTTAACTGGTCTTTCCTGGGGAAATTTGC
PA2G4-F	ATTGAATTCATTGAATTCATGTCGGGCGAGGAGGAGGCG
PA2G4-R	AATTCTAGAGTCACCAGCCTCGTTCTCTTCCGCC
PCMT1-F	ATTGAATTCATGGCCTGGAAGTCGGGCGGC
PCMT1-R	AATTCTAGACAATTCATCCCTGGACCACTGCTTCTC
PDHX-F	ATTGAATTCATGGCGGCCTCCTGGTGGC
PDHX-R	AATTCTAGAACACAAGGCAAGACGTATTGGATTCTCAA
PDLIM7-F	ATTGAATTCATGGGCGAGATGGAGTCCTATAAGGTGA
PDLIM7-R	AATTCTAGACACGTGGGAGAAAGCATGGCTCTTG
PEX5-F	ATGGCTATGAGGGAGCTGGTGGAGCC
PEX5-R	AATTCTAGACTGCTGGAGGCCAAATGCCTGAAGC
PKM-F	ATTGAATTCGCAGCAGCAGGAGCTGCAGGGGAAG
PKM-R	AATTCTAGATAATGGCACGGGCACCACCCG
PLS3-F	AATGGTACCATGGCTGTCACCATGCAGATCTCCA
PLS3-R	AATTCTAGATACTCGCTTCATCCCTCTGCCCATC
POLDIP3-F	AATATCGATATGGCGGACCTGTCGTTAGACGAGCT
POLDIP3-R	AAAGGTACCGAGAGTTTGATTTTGAATTCTGTGGGCTGCA
POLR2B-F	AAAGGTACCATGTACGACGCGGACGAAGATATGCAA
POLR2B-R	AATTCTAGAAACACTCATCATCCGAGGTGCAATGCT
POLR2C-F	AAAGGTACCATGCCGTACGCCAACCAGCCC
POLR2C-R	AATTCTAGAGTTTATAGTGAGGACGTCACTCTGGATCTCATG
POLR2H-F	AATATCGATATGGCCGGCATACTTTTCGAGGAC
POLR2H-R	AAAGGTACCGAGAAGGCCAATTTCTTCATCAGCAGGTAA
POLR2J-F	ATTGAATTCATGAACGCTCCTCCGGCCTTCG
POLR2J-R	AATTCTAGACTCGATTCCTTCCTGTTTGTCTTTGATGG
PPIA-F	ATTGAATTCATGGCCAACCCCGTCGTGTTCTTC
PPIA-R	AATTCTAGACGAGAGCTGCCCGCAGTTGGAA
PPIL4-F	ATTGAATTCATGGCTGTGTTACTGGAAACCACGCTG
PPIL4-R	AATTCTAGATCTGTACTTGGACCTCTCTTTGTCTTTTGATTTC
PPP2CA-F	AATATCGATATGGAGGAGAAGGTGTTCACCAAGGAGCT
PPP2CA-R	AAAGGTACCGACAGGAAGTAGTCCGGGGTGCGACG
PRDX1-F	AATATCGATATGTCTTCAGGAAAGGCTTTCATTGGAAAAC
PRDX1-R	AAAGGTACCGATTTCTGCTTGGAGAAATACTCTTTGCTTTTCT
PRPF3-F	AATATCGATATGTCGCTCTCCAAAAGGGA
PRPF3-R	AAAGGTACCGAGTCTGTGGATTCCAGCACGGA
PRPF38A-F	ATTGAATTCATGGCGAACCGGACGGTGAAG
PRPF38A-R	AAAGGTACCGATTCATTCCCTCGACGACTCT
PRPF38B-F	AAAGGTACCATGGCCAACAACAGCCCCGCC
PRPF38B-R	AATGGATCCCTTTTCCTGGCTCTCTCGCTCTGTACTTTG
PRPF6-F	AATATCGAATGAACAAGAAGAAGAAGC
PRPF6-R	AAAGGTACCGAGAAGGTGTTTTTCAGCTTGGC
PTBP1-F	AATATCGATATGAGCAGCAACGCTTCTTCTGCAGC
PTBP1-R	AAAGGTACCGAAATGGTGGACTTCGAGAAGGACACACGC
PXMP4-F	ATTGAATTCATGGCGGGCGGCGCTGCT
PXMP4-R	AATTCTAGATTTGCTCTCAGGCTTTTTGTTATAAATGAGGAAG
R3HDM1-F	ATTGAATTCATGAGGATGTCTGATATTCTTACTGTAAAAGATGAAACTG
R3HDM1-R	AATTCTAGACTGAGAACTAGCCCTTTCCAGGATATGAAAATC
RAP1B-F	AATATCGATATGCGTGAATACAAGCTAGTGGTTCTTGG
RAP1B-R	AAAGGTACCGAAAGTAGCTGACATGATGACTTTTTGCGTG
RBM25-F	AATATCGATATGTCTTTCCCACCTCATTTGAATCGCC
RBM25-R	AAAGGTACCGATTTCACTAGACCAATCTTCTTGGCTTCTGTCTC
RBM27-F	ATTGAATTCATGCTCATCGACAACGTGGACGCG
RBM27-R	AATTCTAGATCTTCTCCAAGAACGGGATTCATCCTCA
RCN1L-F	AATATCGATATGGCGCTGCTGCTGTTGGCGCTG
RCN1L-R	AAAGGTACCGAATCGTGGTTTCTTGTGAGGTCTTCCCCGT
RPL11-F	ATTGAATTCATGGCGCAAGACCAGGGTGAAAAAG
RPL11-R	AATTCTAGATTTGCCAGGAAGGATGATGCCATCA
RPL14-F	AATATCGATATGGTGTTCAAACGCTTCGTCGAGATC
RPL14-R	AAAGGTACCGATTTCTGTTTCTTCTCTGTCTTCTTCACCTTCTTAG
RPL15-F	ATTGAATTCATGGGTGCCTACAAGTACATCCAGGAGC
RPL15-R	AATTCTAGAGCGGTAGCGGTGCAGCTGCAG
RPL18A-F	AATATCGATATGAAGGCGTCGGGCACCCTGC
RPL18A-R	AAAGGTACCGAGAAGAAAGTATTTGGTCTCTTGGTGGTGAAACG
RPL22L1-F	ATTGAATTCATGGGGCCGCAAAAAGATAGAAAATCTAA
RPL22L1-R	AATTCTAGACTCTTCAGAGTCTGATCCTTCTTCATCCTGACT
RPL24-F	AATATCGATATGAAGGTCGAGTTGTGCAGCTTCAGC
RPL24-R	AAAGGTACCGAGCGCTTTCCACCAACACGAGGAGC
RPL35A-F	AATATCGATATGAGCGGGAGGTTGTGGTGCAAG
RPL35A-R	AAAGGTACCGAGATCCTGGATGGATACAGCATCACTCGG
RPL36-F	ATTGAATTCATGGCGATCCGCTACCCTATGGC
RPL36-R	AATTCTAGAATCCTTCTTTGCAGCAGCTTTCCTCA
RPL37-F	ATTGAATTCATGACGAAGGGTACATCATCCTTTGGTAAG
RPL37-R	AATTCTAGAATGACGAAGGGTACATCATCCTTTGGTAAG
RPL4-F	AATATCGATATGGCTTGCGCTCGACCGTTGA
RPL4-R	AAAGGTACCGATGCTTCAGCCTTGCCCTTCGCT
RPL6-F	ATTGAATTCATGGCGGGTGAGAAGAAGGCGG
RPL6-R	AATTCTAGAGAACACCAATTTGTGAGGATAGACTCCATTTGA
RPL7-F	AATATCGATATGGCGGACAAGGAGGCAAAGAAGG
RPL7-R	AAAGGTACCGAGTTCATTCTCCTGATGAGTCTGTTTATCTGATCTTCTC
RPL7L1-F	ATTGAATTCATGGCGGAGCCGGAGCAGAAGC
RPL7L1-R	AATTCTAGAGTTCAGCTGACGTATAAGCTGGTTGATTCCTT
RPL8-F	ATTGAATTCAGGCAGCAGCGCAGAGCGCCAT
RPL8-R	AATTCTAGAGTTTTCCTTTTCCTGCACAGTCTTTGTTCCA
RPLP0-F	ATTGAATTCATGCCCAGGGAAGACAGGGCGA
RPLP0-R	AATTCTAGAGTCGAAGAGGCCGAAGCCCATATCC
RPLP1-F	ATTGAATTCATGGCCTCCGTCTCCGAGCTCG
RPLP1-R	AATTCTAGAGTCAAAAAGACCAAAGCCCATGTCATCAT
RPLP2-F	ATTGAATTCATGCGTTACGTTGCAGCATACCTTCTC
RPLP2-R	AATTCTAGAATCAAATAGGCCAAATCCCATGTCATCA
RPN2-F	ATTGAATTCCTGTGCCTGGTGGCGGCCCTG
RPN2-R	AATTCTAGACCGCAGCGTTCTATACTTTGCCAACCTACT
RPS10-F	AATATCGATATGTTGATGCCCAAGAAGAATCGAATTG
RPS10-R	AATGGATCCCTGAGGAGGCTGACCACGTCCACG
RPS12-F	AATATCGATATGGATGTTAACACCGCCCTCCAAGA
RPS12-R	AAAGGTACCGATTTCTTGCACTTGAAGTACTCTTCGATGACATC
RPS15A-F	AATATCGATATGGCCGCTCCGGCCCC
RPS15A-R	AAAGGTACCGAGAAAAAGAATCCCAGGATTTTGCCTCCT
RPS19-F	ATTGAATTCATGCCGGGAGTGACGGTGAAGGA
RPS19-R	AATTCTAGAATGCTTTTTGCTGGCTGCGGCC
RPS2-F	ATTGAATTCATGGCGGACGACGCCGGTGCT
RPS2-R	AATTCTAGAAGTAGTTGCCACAGCAGCTGCCTGGG
RPS21-F	ATTGAATTCATGCAGAACGACGCCGGCGA
RPS21-R	AATTCTAGAGAAGTTCTTGGAAACAATTCCATCATTTTTTG
RPS25-F	AATATCGATATGCCGCCCAAAGACGATAAGAAGAAGAA
RPS25-R	AAAGGTACCGATGCGTCCTCCCCTGCAGCAGG
RPS27-F	ATTGAATTCATGCCTCTGGCCAAGGACCTCCTG
RPS27-R	AATTCTAGAATGCTGCTTTCTTCTGAAGGAGCATCC
RPS3A-F	AATATCGATATGGCGGTCGGCAAGAACAAGCG
RPS3A-R	AAAGGTACCGAGACAGACTCTTGCACAGGCGGCTCG
RPS4-F	AATATCGATATGGCCCGCGGCCCGAAG
RPS4-R	AAAGGTACCGACCCGCTGCTCTGTTTGGCTGCC
RPS7-F	AATATCGATATGTTCAGCTCAAGTGCAAAGATTGTGAAGC
RPS7-R	AAAGGTACCGACAGCTGGAATTCTGGAAACTCAAACACCA
RPS8-F	AATATCGATATGGGTATCTCCAGGGACAACTGGCA
RPS8-R	AAAGGTACCGATTTGCCTTTTCTGGCCTTGATCTTCCT
RPSA-F	AATCGGCCGATGTCCGGAGGTCTCGATGTCCTGC
RPSA-R	AATTCTAGAAGACCACTCCGTGGTAGTCCCAACCC
RSRC2-F	AATATCGATATGGCGGGTAGTGATACCGAACGAGA
RSRC2-R	AAAGGTACCGAAACTGCATCCATTCCTCGCATTGAAGA
RTN1-F	ATTGAATTCATGACACCTGCAGAGTCTGCTGAGGTTG
RTN1-R	AATTCTAGACTCTGCCTTTCTCTTAGCACCTGGGATTT
S100A10-F	AATATCGATATGCCGTCCCAGATGGAGCACG
S100A10-R	AAAGGTACCGACTTCCGCCCCTTCTGCTTCATGTG
SEC61A2-F	AATATCGATATGTCATCAGATTCAGCAGATCCTTTCTACTGG
SEC61A2-R	AAAGGTACCGAGAAAAATAATGCTCCTACTCCTCCAACTTCTGC
SEC61B-F	ATTGAATTCATGCCCGGGCCGAGCCCCA
SEC61B-R	AATTCTAGATGAACGAGTGTATTTACCCCAGATGTGCAGC
SEPT2L-F	AATATCGATATGTCTCAGTCGGGTGAAAAAGTGAAGTTTTC
SEPT2L-R	AAAGGTACCGAGTCATCTCCAGGCTTCATCCTCATCTGG
SF3B6-F	ATTGAATTCATGGCGATGCAAGCGGCCAAG
SF3B6-R	AATTCTAGATTTTGGTGGGTCTGTATTTATTCCGTATTTCTC
SFXN3-F	ATTGAATTCATGCCCCCCACGCTGCCC
SFXN3-R	AATTCTAGACAGCCCCTTGTTGAAGTAGACGGTGTG
SLC25A24-F	AATATCGATATGCTGCCGCTCCTGCGCC
SLC25A24-R	AAAGGTACCGATGCTATTCCTAAATTCTGCTTCATTTTTTCATATACAAC
SLC25A3-F	ATTGAATTCATGTTCTCGTCCATCGCGCCGC
SLC25A3-R	AATTCTAGACTGAGTTAAACCAAGCTTCTTCTTCAGAGATTCC
SNRNP27-F	ATTGAATTCATGGGCCGCAGCCGGTCCC
SNRNP27-R	AATTCTAGAAGCAATGAAATCCAACGGTCTGTTGAATCC
SNRPA1-F	ATTGAATTCATGGTGAAGCTGACGGCGGAGCT
SNRPA1-R	AATTCTAGACGAGCCGGTGGGGACGGTGTC
SNRPB-F	AATATCGATATGACGGTGGGAAAGAGCAGCAAGAT
SNRPB-R	AAAGGTACCGAGGGCCTTGGTGGACGCATGC
SNRPB2-F	AATATCGATATGGACATCAGGCCCAACCACACC
SNRPB2-R	AAAGGTACCGATTTCTTAGCATAAGTGATTTTCATGGCATGAG
SNRPD2-F	AATATCGATATGAGCCTCCTGAACAAACCCAAGAGC
SNRPD2-R	AAAGGTACCGATTTGCCAGCGATGAGGGGGTTG
SNRPD3-F	ATTGAATTCATGTCGATCGGAGTGCCCATTAAGGTC
SNRPD3-R	AATTCTAGATCTTCGCTTCTGGAAGATGTTGCCAC
SNRPF-F	ATTGAATTCATGAGCCTGCCCCTCAACCCAA
SNRPF-R	AATTCTAGATTCTCTCATTTCTCCATCTTCTTCCTCTTCTT
SNW1-F	ATTGAATTCATGGCGCTCACCAGTTTTTTGCCG
SNW1-R	AATTCTAGACTCCTTCCTCCTCTTTTTGCTCTCATGCTC
SPECC1-F	AATATCGATATGAAGAGTACTGCCAGGCCTTGGAGTG
SPECC1-R	AAAGGTACCGAGGTCTCAAAGTACTTGTAAATCTGGGCGACGT
SQSTM1-F	AATATCGATATGGCGGCGCTGACGGTGAAA
SQSTM1-R	AAAGGTACCGACAAGCTAGGAGGCTGCTTGGAATACTGGA
SRSF3-F	ATTGAATTCATGCATCGTGACTCTTGTCCGCTGG
SRSF3-R	AATTCTAGATTTCCTCTCATTTGACCTGGAGCGACTG
SSB-F	AATATCGATATGGCTGAAAATGGAGATGGTGAAAACATG
SSB-R	AAAGGTACCGACTGAGCTCCATCTCCGTTTTCTGTTTTCAG
SSBP1-F	ATTGAATTCTTCCGCTTCCGGGCGGGTTC
SSBP1-R	AATTCTAGAGCGCTAATGATCCCATACCTTTTCTTTGAT
STAU1-F	AATATCGATATGTCTCAAGTTCAAATTCAGAATCCTTCTACTGC
STAU1-R	AAAGGTACCGAGGCAGTGCTGTCCAGTGTTTGTCCC
SUB1-F	AATATCGATATGCCTAAGTCAAAGGAACTCGTGTCTTCG
SUB1-R	AAAGGTACCGACAGTTTTCTTACTGCATCATCAATATCAGAAATCTG
SURF4-F	ATTGAATTCATGGGTCAGAACGATATCATGAGCACC
SURF4-R	AATTCTAGACCACTCTTTCTTCTTCTCATCCATGGAGAC
SYNCRIP-F	AATATCGATATGGCTACTGAACATGTGAATGGGAACGG
SYNCRIP-R	AAAGGTACCGATTTCCACTGTTGCCCAAAAGAATCCTGATAA
TAF12-F	AATATCGATATGGCCTCTCCGTTCGCTGGG
TAF12-R	AAAGGTACCGATTTCTTGGTGGTTTTGCGAATCAGTGC
TAF15-F	AATATCGATATGGCTTCGGATTCTGGAAGTTATGGTC
TAF15-R	AAAGGTACCGAGTATGGTCTGTTACGTTGATCATTTCTGAAGTC
TAF7-F	AAAGGTACCATGAGTAAGAGCAAGGACGACGCTCCG
TAF7-R	AAAGGATCCCTTCTCCATGAGGGACTCCAGCTGCTC
TAF8-F	ATTGAATTCATGTTACAGAGCTATATTTCTGAAATTGGGAGGA
TAF8-R	AATTCTAGATTTCTTTCTGCGGATCTTGGGCTTTT
TBL3-F	AATCGGCCGATGAGCGTGGTGCGCTTCAAGAGCAATTAT
TBL3-R	AATTCTAGAATCTTCCTGCTGTGACACGTCGGACAG
TFPI-F	ATTGAATTCATGAGGAAGATGAAAGGAAGAAAGAGGGGA
TFPI-R	AATTCTAGAGCTATTACATTCTATCAGGCCAATACTTACGACTAAA
THYN1-F	ATTGAATTCATGCCCTGGCCGAGCAGAAAGAG
THYN1-R	AATTCTAGAATGTGGCTTTTCCTCTTCCAGGCTCAAG
TIMP3-F	ATTGAATTCATGACGGCGTGGCTCGGCTTC
TIMP3-R	AATTCTAGAGGGATCTGTGGCATTGATGATCGTTTTA
TMOD3-F	AATATCGATATGACGCTCCCGTTTCGAAAAGACTT
TMOD3-R	AAAGGTACCGACTGGCCATCTCCTTCAACCCTTCTCT
TRNT1-F	AATATCGATATGTGGGCTGAGGTGTTGCTTCTGC
TRNT1-R	AATGGATCCCACTTTCTGCATACAACTTAACAATTCTTCTTTATCC
TUBA4A-F	ATTGAATTCATGAGGTTCGCTGCGGCGGGA
TUBA4A-R	AATTCTAGACTCCTCGCCCTCCTCTTCGTCCTC
TXN-F	AATATCGATATGGTGAAGAGCGTGGGCAATCTG
TXN-R	AAAGGTACCGAGACTAGACTTTTAATGGTCTCTTCCAGCTTCTCT
UBE2N-F	AATATCGATATGGCCGGGCTGCCCCG
UBE2N-R	AAAGGTACCGAAATATTATTCATGGCATATAGCCTAGTCCATGCTC
USMG5-F	ATTGAATTCATGGCTGGCCACGACTCAGGATC
USMG5-R	AATTCTAGACTTATCTGCCACAGCAGGAGTCTTCTTTTT
UTP3-F	ATTGAATTCATGAGGACACGGCGCGGTACTGTC
UTP3-R	AATTCTAGACTGAAGTTTTCTGCTCTTCTTAACTCCGGC
VDAC2-F	AATATCGATATGGCGATTCCTCCATCATATGCAGAC
VDAC2-R	AAAGGTACCGAGGCCTCCAATTCCAGGCCAAGACC
VIM-F	ATTGAATTCATGAGCTTCACCAGCAGCAAGAACTCC
VIM-R	AATTCTAGACTCCAAGTCATCGTGATGCTGGGAAG
WLS-F	ATTGAATTCATGGCCGGGGCCATCATCGA
WLS-R	AATTCTAGACTCCTGAGCCTCCTTGCGAGCCA
YBX1-F	ATTGAATTCATGAGCAGCGAGGCCGAGACCC
YBX1-R	AATTCTAGACTCAGCCCCGCCCTGCTCGG
YWHAB-F	ATTGAATTCATGGATAAGAGTGAGTTGGTACAGAAAGCCAA
YWHAB-R	AATTCTAGAGTTCTCTCCCTCCCCAGCATCACCTT
YWHAE-F	AATATCGATATGGACGATCGGGAGGACCTCGTCTAT
YWHAE-R	AAAGGTACCGAGGAATCATCACCCTGCATGTCTGAAGTCC
YWHAG-F	AATATCGATATGGTGGACCGCGAGCAGCTG
YWHAG-R	AAAGGTACCGAATTGTTGCCTTCTCCGCCGTCGT
YWHAH-F	ATTGAATTCATGGGGGACCGAGAGCAGCTGC
YWHAH-R	AATTCTAGAATTATTGCCCTCTCCTGCTTCTTCATCTTG
YWHAQ-F	ATTGAATTCATGGATAAGACCGAGTTGATCCAGAAAGCC
YWHAQ-R	AATTCTAGAGTTTTCTGCACCTTCTGCAGCATCACATT
YWHAZ-F	ATTGAATTCATGGAGCAAAATATCAGCATGGATAAAAATGAG
YWHAZ-R	AATTCTAGAATTCTCCCCTCCTTCTCCTGCTTCAGC
ZCCHC17-F	ATTGAATTCATGGAGCCGCTGCCGGAGCTC
ZCCHC17-R	AATTCTAGACTCTTTGGTCTTCTTCTTATGCTTCTTTTTCTTCTTC
