# Supplementary material for: Viral polymerase-host interaction analysis reveals that the association between avian NUP93 and PB1 promotes H5N6 avian influenza virus replication
Source: Microbiol Spectr. 2025 May 23;13(7):e03120-24. doi: 10.1128/spectrum.03120-24 (PMC12211069; doi:10.1128/spectrum.03120-24)
Supplement: Table S3 — Comparison of host factors identified in this study with those identified in the indicated studies. [file spectrum.03120-24-s0006.xlsx]

## Sheet: Table S3A
Table S3A. Comparison of host factors identified in this study with those identified in the indicated studies.
Our study		Previous studies
		Author and year	Lionel Tafforeau,2011	Bradel-Tretheway BG,2011	Watanabe, 2014	Lingyan Wang,2017	Qiao Wang, 2021	Yangming Song,2021	Chenyang Yi,2022	Zehua Jin,2024
		Strategy	Y2H	LC-MS	AP-MS	AP-MS	AP-MS	CRISPR/Cas9	CRISPR/Cas9	CRISPR/Cas9
Gene Symbol	Gene ID	Virus	H1N1(WSN)	H5N1	H1N1 (WSN)	H1N1(PR8)	H5N1	H5N1	H7N9	AIV
		Cell	HEK293	A549	HEK293	HEK293	DF1	A549	A549	DF1
MYO1D	E1C459		0	0	0	0	0	0	1	0
HIST1H2B5L	A0A1D5PC92		0	0	0	0	0	0	0	0
LRRC59	A0A1D5PWK4		0	0	1	0	0	0	1	0
BRT-2	Q05705		0	0	0	0	0	0	0	0
HSPA8	F1NWP3		1	0	1	0	0	0	1	0
HSPA5	Q90593		0	0	1	0	0	0	1	0
IMMT	F1P3U1		0	0	1	0	0	0	1	0
HNRNPA1	A0A1D5P5G1		0	0	1	0	0	0	1	0
LIMA1	A0A1D5PTF4		0	0	0	0	0	0	1	0
HNRNPA2B1	Q5ZME1		0	0	1	0	1	0	1	0
MYO5A	A0A1D5PAB0		0	0	0	0	0	0	1	0
MYO6	A0A1D5PQ16		0	0	0	0	0	0	1	0
HSP90B1	A0A1L1S093		0	0	1	0	0	0	1	0
CALR	A0A1D5P0U5		0	0	1	0	0	0	1	0
RTCB	F1NYI3		0	0	1	0	0	0	1	0
HNRNPM	F7B5K7		0	0	1	0	1	0	1	0
H3-I	P84229		0	0	0	0	0	0	0	0
HNRNPDL	A0A1L1RWL5		0	0	1	0	0	0	1	0
URP	Q9YHD2		0	0	0	0	0	0	0	0
TUBA4A	A0A1L1RJP8		0	0	0	0	0	0	1	0
RAN	P42558		0	0	1	0	0	0	1	0
FXR1	A0A1L1RWK9		0	0	1	1	0	0	1	0
EIF4A2	R9PXN1		0	0	1	0	0	0	1	0
KHDRBS1	F1NLF2		0	0	1	0	0	0	1	0
RPL18A	A0A1D5PP68		0	0	1	0	1	0	1	0
CECR2	B5AHE5		0	0	0	0	0	0	1	0
RPL4	A0A1L1RYB4		0	0	1	0	0	0	1	0
YWHAZ	A0A1L1RRT9		0	0	1	0	0	0	1	0
RPS8	A0A1L1RYE0		0	0	1	0	0	0	1	0
CORO2B	A0A1D5PVL9		0	0	0	0	0	0	1	0
PPP2CA	P48463		0	0	0	0	0	0	1	0
SQSTM1	A0A1L1RK43		0	0	0	1	1	0	1	0
RPL8	F1NIX0		0	0	1	0	0	0	1	0
LDHA	E1BTT8		0	0	0	0	0	0	1	1
RPLP0	A0A1D5PK69		1	0	1	0	1	0	1	0
GNAI3	A0A1L1RV96		0	0	1	0	0	0	1	0
RACK1	A0A1I7Q3Y2		0	0	1	0	0	0	1	0
UBAP2L	A0A1D5P8V6		0	0	1	0	0	0	1	0
HNRNPA3	A0A1D5P3K3		0	0	1	0	0	0	1	0
ATP5A1	Q9DDH7		0	0	0	0	0	0	1	0
RCN1L	E1BXF4		0	0	0	0	0	0	0	0
CTTN	A0A1D5PX37		0	0	1	0	0	0	1	0
RPS4	P47836		0	0	0	0	0	0	0	0
PDHX	A0A1D5PUL8		0	0	0	0	0	0	1	0
PLG	F1NWX6		0	0	0	0	0	0	1	0
TPM4	A0A1D5P713		0	0	1	0	0	0	1	0
C5H14orf166	A0A1D5P7X5		0	0	0	0	0	0	0	0
RPS11	Q98TH5		0	0	1	0	0	0	1	0
CKM	P00565		0	0	0	0	0	0	1	0
LNPK	A0A1D5PNA3		0	0	0	0	0	0	0	0
FUS	A0A1D5P411		1	0	1	0	0	0	1	0
YWHAG	F1NMY1		0	0	1	0	0	1	1	0
YWHAE	A0A1L1RJ11		0	0	1	0	0	0	1	0
PEX5	A0A1D5NTG1		0	0	0	0	0	0	1	0
SYNCRIP	F1NZU2		0	0	1	0	1	0	1	0
RPL6	A0A1L1RT36		0	0	1	0	0	0	1	0
ATAD3A	A0A1D5PVA4		0	0	0	0	0	0	1	0
RPS3A	F2Z4K7		1	0	1	0	1	0	1	0
RPL7A	A0A1D5PNE4		0	0	1	0	0	0	1	0
PA2G4	A0A1L1RUL6		1	0	1	0	0	0	1	0
DLAT	E1C6N5		0	0	0	0	0	0	1	0
MYO18A	A0A1D5PGL4		0	0	0	0	0	0	1	0
ENO1	A0A1L1RRN7		0	0	1	0	0	0	1	0
OCIAD1	A0A1D5P822		0	0	0	0	0	0	1	0
PLS3	A0A1D5PE96		0	0	0	0	0	0	1	1
EIF4A3	A0A1I7Q443		0	0	1	0	1	0	1	0
RPS7	F1NN16		1	0	1	0	0	0	1	0
IGF2BP1	O42254		0	0	0	0	1	0	1	0
RPS25	A0A1L1S0V3		0	0	1	0	0	0	1	0
ARPC1B	A0A1L1RWT1		0	0	0	0	0	0	1	0
ARPC1A	Q5ZJI7		0	0	0	0	0	0	1	0
VIM	F1NJ08		0	0	1	0	0	0	1	0
LMNA	P13648		0	0	1	0	0	0	1	0
EEF1A1	Q5ZKM2		1	0	1	0	0	0	1	0
GARS	Q5ZHR4		0	0	0	0	1	0	1	0
RPL10A	F6SU35		0	0	1	0	0	0	1	0
DARS	Q5ZJQ5		0	0	0	0	0	0	1	0
PRDX3	A0A1D5PBY3		0	0	1	0	0	0	1	0
ABCF2	Q5ZM62		0	0	1	0	0	0	1	0
PABPC1	A0A1D5NYB2		0	0	1	0	0	0	1	0
SLC25A11	A0A1D5PNK3		0	0	1	0	0	0	1	0
FAM120A	A0A1D5P5D9		0	0	1	1	0	0	1	0
NUP93	A0A1D5PFL9		0	0	0	0	1	0	1	0
TUBA5	A0A1D5PAR5		0	0	0	0	0	0	0	0
MYL6	A0A1L1RLN6		0	0	1	0	0	0	1	0
KPNB1	A0A1D5P1W7		0	0	1	0	0	0	1	0
PCBP1	A0A1D5P893		1	0	1	1	0	0	1	0
DDX21	E1BW15		0	0	1	0	0	0	1	0
NPM1	P16039		1	0	1	0	0	0	1	0
RBM4B	A0A1D5NXB3		0	0	1	0	0	0	1	0
RBM14	A0A1D5PHL1		1	0	0	0	0	0	1	0
ACTA2	F1P476		0	0	0	0	0	0	1	0
HSP90AB1	A0A1D5PHC5		1	0	1	0	0	0	1	0
ESYT2	F1NW17		0	0	0	0	0	0	1	0
NPEPPS	A0A1D5PKA9		0	0	0	0	0	0	1	0
LRPPRC	F1NGU3		0	0	1	0	0	0	1	0
EIF3D	F1NCE1		0	0	1	1	0	0	1	0
IQGAP3	A0A1D5PIZ8		0	0	0	0	0	0	1	0
TPM1	A0A1L1RU52		0	0	1	0	0	0	1	1
YWHAQ	Q5ZMD1		0	0	1	0	0	0	1	0
PSMC1	A0A1L1RLH7		0	0	1	0	0	0	1	1
JUP	E1C1V3		0	0	1	0	0	0	1	0
WARS	E1C2Z5		0	0	0	0	0	0	1	0
GULP1	A0A1D5PNQ6		0	0	0	0	1	0	1	0
LARS	E1C2I9		0	0	0	0	0	0	1	0
CTSB	P43233		0	0	0	0	0	0	1	0
XPO5	F1NBL6		0	0	0	0	1	0	1	0
UGT2A3	F1NMB3		0	0	0	0	0	0	1	0
USO1	F1NJ69		0	0	0	0	0	0	1	0
DYNC1LI1	Q90828		0	0	0	0	1	0	1	0
PICALM	A0A1D5PFT8		0	0	0	0	0	0	1	0
XPO1	A0A1D5P8H7		1	0	0	0	0	0	1	0
VDAC2	Q9I9D1		0	0	1	0	1	0	1	0
RAB5C	Q98932		0	0	0	0	0	0	1	0
HNRNPA0	F1NCI5		0	0	1	0	0	0	1	0
UBA52	O42388		0	0	1	0	1	0	1	0
HNRNPR	E1BZR1		0	0	1	0	1	0	1	0
CTSZ	E1C4M3		0	0	0	0	1	0	1	0
EIF6	A0A1D5PNG3		0	0	1	0	1	0	1	0
XPOT	E1C593		0	0	0	0	0	0	1	0
SF2	Q9W7P7		0	0	0	0	0	0	0	0
RAB21	F1NC27		0	0	0	0	0	0	1	0
RSU1	A0A1D5PEW1		0	0	0	0	0	0	1	0
RPL10	Q08200		0	0	1	0	0	0	1	0
SRP72	Q5ZKZ5		0	0	1	0	0	0	1	0
HNRNPK	A0A1D5PXG0		0	0	1	0	1	0	1	0
MYO1C	A0A1D5NWY3		0	0	1	0	0	0	1	0
DDX41	A0A1D5P7E4		0	0	0	0	0	0	1	0
TMOD3	Q5ZLY3		0	0	0	0	0	0	1	0
CAPZB	A0A1D5P5A8		0	0	1	0	0	0	1	0
DBN1	A0A1D5PTK7		0	0	0	0	0	1	1	0
CALM1	A0A1D5PLD6		0	0	1	0	0	0	1	0
SFSWAP	F1P586		0	0	0	0	0	0	1	0
PUF60	A0A1D5P8B9		0	0	1	0	0	0	1	0
MYO1B	A0A1D5NUK6		0	0	1	0	0	0	1	0
SPTAN1	A0A1D5PQC3		0	0	1	0	1	0	1	0
CLK4	E1C4D8		0	0	0	0	0	0	1	0
ZCCHC17	Q6R2T1		0	0	0	0	0	0	1	0
KRT12	F1NDN6		0	0	0	0	0	0	1	0
CNN3	A0A1D5PXR3		0	0	0	0	0	0	1	0
CAPZA2	P28497		0	0	1	0	0	0	1	0
DNAJC9	E1C8S9		0	0	1	0	0	0	1	0
MAP2	E1C6D1		0	0	0	0	0	0	1	0
ADD1	A0A1L1RWX3		0	0	0	0	0	0	1	0
HNRNPH2	A0A1L1RW44		0	0	1	0	0	0	1	0
RPL12	E1BTG1		0	0	1	0	0	0	1	0
RCN2	A0A1D5P5X1		0	0	1	0	0	0	1	1
LUC7L3	F1NXR8		0	0	1	1	0	0	1	0
RPS5	A0A1L1RJ87		1	0	1	0	0	0	1	0
SPTBN1	A0A1D5PJY1		0	0	1	0	1	0	1	0
LUC7L2	A0A1D5PE09		0	0	1	1	0	0	1	0
KRTC42L	A0A1D5PMQ5		0	0	0	0	0	0	0	0
HSPBP1	A0A1D5P628		0	0	0	0	0	0	1	0
LUC7L	A0A1D5P8J3		0	0	1	0	0	0	1	0
KRT75L4	A0A1L1RN27		0	0	0	0	0	0	0	0
NUP153	A0A1D5PXQ1		0	0	1	0	0	0	1	0
PPIL4	E1C3R0		0	0	0	0	0	0	1	0
GSN	O93510		1	0	0	0	0	0	1	0
CDK11A	A0A1D5PGK3		0	0	0	0	0	0	1	0
POLR2B	F1NCB0		1	0	0	1	0	0	1	0
CWF19L2	F1P0F0		0	0	0	0	0	0	1	0
WDR83	A0A1D5PY20		0	0	0	0	0	0	1	0
ACTR3	Q90WD0		0	0	0	0	0	0	1	0
MAP7D3	A0A1D5PCE8		0	0	0	0	0	0	1	0
MAP4	Q98906		0	0	1	0	0	0	1	0
LLPH	Q5ZHK9		0	0	0	0	0	0	1	0
SERBP1	F1NYE5		0	0	1	0	0	0	1	0
RBM27	F1NM59		0	0	0	0	0	0	1	0
PRDX1	P0CB50		0	0	1	0	0	0	1	0
CCDC86	A0A1D5PEN7		0	0	0	0	0	0	1	0
LMNB2	F1NP51		0	0	0	0	1	0	1	0
SVIL	A0A1D5PS68		0	0	0	0	0	0	1	0
ARPC4	F1P010		0	0	1	0	0	0	1	0
SSBP1	E1BTE0		0	0	0	0	0	0	1	0
ARF1	F1NN08		0	0	1	0	1	0	1	0
SSB	F6R1X6		0	0	1	0	1	0	1	0
CCT4	Q5ZMG3		0	0	1	0	0	0	1	0
SNRPB2	R4GH36		0	0	1	1	0	0	1	0
NUMA	D8MIU8		0	0	0	0	0	0	0	0
SRSF3	E1C8Y9		0	0	1	1	0	0	1	0
DHRS7B	F1NH35		0	0	0	0	0	0	1	0
POLR2C	A0A1D5PS07		0	0	0	0	0	0	1	0
CIR1	Q5ZI03		0	0	0	0	0	0	1	0
SSR4	A0A1D5PVN8		0	0	1	0	0	0	1	0
ADD2	R4GIH1		0	0	0	0	0	0	1	0
PTPMT1	F1ND18		0	0	0	0	0	0	1	0
ARPC3	E1C8Y3		0	0	0	0	0	0	1	0
AURKA	A0A1L1S0U4		0	0	0	0	0	0	1	0
POLDIP3	Q5F4B6		0	0	0	0	0	0	1	0
ACTR2	P53488		0	0	0	0	0	0	1	0
RPLP2	A0A1D5PMT8		0	0	1	0	0	0	1	0
ATP5C1	A0A1L1RQ30		0	0	0	0	1	0	1	0
DYL1	Q5F412		0	0	0	0	0	0	0	0
KIF11	A0A1D5NUY2		0	0	1	0	0	0	1	0
MARK3	E1BRA3		0	0	0	0	0	0	1	0
RRP1B	A0A1D5PAP2		0	0	0	0	0	0	1	0
CNN2	A0A1L1RV40		0	0	0	0	0	0	1	0
SUB1	Q5ZK63		0	0	1	0	0	0	1	0
EEF2	A0A1D5PWP9		0	0	1	0	0	0	1	0
TFAM	F1NG46		0	0	0	0	0	0	1	0
STAU1	F1NHD1		0	0	1	0	0	0	1	0
NOL12	F1NCS7		0	0	0	0	0	0	1	0
POLR2H	A0A1L1RM17		0	0	1	0	0	0	1	0
COL1A1	P02457		0	0	0	0	0	0	1	0
PCBP2	A0A1D5PAH2		0	0	1	0	0	0	1	0
ANXA2	P17785		0	0	1	0	0	0	1	0
PDLIM7	Q679P3		0	0	0	0	0	0	1	0
ACTC2L	A0A1D5P5D1		0	0	0	0	0	0	0	0
ACTA1	A0A1I7Q414		0	0	1	0	1	0	1	0
BDH1	Q5ZJZ5		0	0	0	0	0	0	1	0
RPS19BP1	A0A1D5PIN6		0	0	0	0	0	0	1	0
CACTIN	A0A1D5P199		0	0	0	0	0	0	1	0
SEC61B	F1NWX7		0	0	1	0	0	0	1	0
PXMP4	E1C5N7		0	0	0	0	0	0	1	0
LBR	F6UZR6		0	0	0	0	0	0	1	0
SNRPD2	A0A1D5PFF1		0	0	1	0	0	0	1	0
EMP2	A0A1L1RQK7		0	0	0	0	0	0	1	0
POLR2J	A0A1L1RP58		0	0	0	0	0	0	1	0
FARSA	Q5ZJQ2		0	0	0	0	0	0	1	0
TAF15	E1BT66		0	0	0	0	0	0	1	0
KRT15	A0A1D5P5Z4		0	0	0	0	0	0	1	0
PRPF38A	E1C6A8		0	0	0	0	0	0	1	0
SPECC1	E1BVU7		0	0	0	0	0	0	1	0
GAR1	E1C818		0	0	0	0	0	0	1	0
SNRPA1	A0A1L1RNQ6		0	0	1	1	1	0	1	0
RPL11	A0A1D5PGF5		0	0	1	0	0	0	1	0
KPNA6	Q5ZJZ0		0	0	1	1	0	0	1	1
EHD2	A0A1D5PH79		0	0	0	0	0	0	1	0
CCDC59	R4GL69		0	0	0	0	0	0	1	0
PPP1CB	A0A1L1RYP0		0	0	1	0	1	0	1	0
CLIP2	A0A1D5PY04		0	0	0	0	0	0	1	0
H2A-IX	P70082		0	0	0	0	0	0	0	0
LENG8	A0A1D5NYQ1		0	0	0	0	0	0	1	0
SFPQ	F1P555		1	0	1	0	0	0	1	0
HSP70	B3VHV2		0	0	0	0	0	0	0	0
NOLC1	A0A1D5PUU2		0	0	0	0	0	0	1	0
SNRPF	A0A1L1RSB5		0	0	0	0	0	0	1	1
PTBP1	F1P5K0		0	0	1	0	0	0	1	0
RPL24	E1C8F7		0	0	1	0	0	0	1	0
HSPD1	Q5ZL72		0	0	1	0	0	0	1	0
HNRNPH3	A0A1L1RYN8		0	0	1	0	0	0	1	0
DDX5	Q9W744		1	0	1	0	0	0	1	0
MRPL16	A0A1D5PX13		0	0	0	0	0	0	1	0
EFHD1	Q49B65		0	0	0	0	0	0	1	0
SF3A2	A0A1D5PTP8		0	0	1	0	0	0	1	0
RPL5L	A0A1D5PCH7		0	0	0	0	0	0	0	0
FYTTD1	Q5ZJ20		0	0	0	1	0	0	1	0
RAI14	A0A1D5P991		0	0	0	0	1	0	1	0
DECR2	A0A1L1RZ91		0	0	0	0	0	0	1	0
HSPB1	F1P593		0	0	1	0	1	0	1	0
HISTH1	F1NPJ2		0	0	0	0	0	0	0	0
SNRPD3	Q5ZL58		0	0	1	0	0	0	1	0
ACAT1	E1C0Q5		0	0	0	0	0	0	1	0
GMNN	Q5ZKE6		0	0	0	0	0	0	1	0
DDX17	A0A1D5PD32		1	0	1	0	0	0	1	0
TUFM	P84172		0	0	1	0	0	0	1	0
MATR3	Q8UWC5		0	0	1	0	0	0	1	0
BANF1	A0A1D5NXY4		0	0	1	0	0	0	1	0
DHX15	F1NHI3		0	0	1	0	0	0	1	0
DYNLL2	F1NRI4		0	0	1	0	0	0	1	0
SSRP1	B6ZLK1		0	0	1	0	0	1	1	0
NONO	Q5ZIZ5		0	0	1	0	0	0	1	0
BORL4	A0A1D5PMN2		0	0	0	0	0	0	0	0
KPNA3	C6KIB2		0	0	1	1	0	0	1	0
otokeratin	A0A146F0A0		0	0	0	0	0	0	0	0
SNRNP200	A0A1D5NUU1		0	0	1	0	0	0	1	0
DHX35	E1C4U5		0	0	0	0	0	0	1	0
PPIG	E1C591		0	0	0	0	0	0	1	0
NDUFA4	R4GGZ2		0	0	0	0	0	0	1	0
KRT5	A0A1L1RIW5		0	0	1	0	0	0	1	0
RPS28	F1NTT2		0	0	1	0	0	0	1	0
RPS2	A0A1L1RZP1		0	0	1	0	1	0	1	0
MSN	A0A1D5PKC8		0	0	1	0	0	0	1	0
TRNT1	F1NMW8		0	0	0	0	0	0	1	0
MFAP1	A0A1D5P189		0	0	0	0	0	0	1	0
EFTUD2	Q5F3X4		0	0	1	0	0	0	1	0
YBX1	A0A1L1RIP6		0	0	1	0	1	0	1	0
PCMT1	A0A1D5PD30		0	0	0	0	0	0	1	0
ERH	A0A1L1RZP8		0	0	1	0	0	0	1	0
ELAVL1	A0A1L1RSY4		0	0	1	0	0	0	1	0
ACP1	A0A1D5P9Z1		0	0	0	0	0	0	1	0
UNC45A	A0A1D5P9T4		0	0	0	0	0	0	1	0
NSA2	F6RIL3		0	0	0	0	0	0	1	0
POM121CL	A0A1D5P2S6		0	0	0	0	0	0	0	0
SREK1IP1	R4GL42		0	0	0	0	0	0	1	0
ARPC5	Q5ZMV5		0	0	0	0	0	0	1	0
ARPC2	F1P1K3		0	0	0	0	0	0	1	0
CFAP20	Q5ZHP3		0	0	1	0	0	0	1	0
CDK17	F1P1K1		0	0	0	0	0	1	1	0
ASF1A	F1NQL4		0	0	0	0	0	0	1	0
XDH	F1NIY2		0	0	0	0	0	0	1	0
SYNPO	R4GI80		0	0	0	0	0	0	1	0
SNRPB	Q9PV94		0	0	1	0	1	0	1	0
NCL	A0A1D5NZ30		1	0	1	0	1	0	1	0
PRPF8	E1BZT5		0	0	1	0	1	0	1	0
CAV1	A0M8T8		0	0	1	0	1	0	1	0
CCT8	A0A1D5NTA5		0	0	1	0	0	0	1	0
TANC1	E1C607		0	0	0	0	0	0	1	0
FLNB	A0A1D5NYG3		0	0	0	0	1	0	1	0
ESCO2	F1NGQ2		0	0	0	0	0	0	1	0
NUDT16L1	Q9IAY5		0	0	0	0	0	0	1	0
FRA10AC1	A0A1D5NWK6		0	0	0	0	0	0	1	0
PRPF38B	E1BVP9		0	0	0	0	0	0	1	0
GCAT	F1NBE3		0	0	0	0	0	0	1	0
ATP5F1B	A0A1D5PU77		0	0	1	0	0	0	1	0
GAPDH	A0A1L1RZ68		0	0	1	0	0	0	1	0
CRIPT	Q5ZKB6		0	0	0	0	0	0	1	0
RPL17	A0A182C6I3		0	0	1	0	0	0	1	0
LARP7	E1BQG3		0	0	1	1	1	0	1	0
TPM2	Q9PSS9		0	0	1	0	0	0	1	0
CNBP	A0A1D6UPT3		0	0	0	0	0	0	1	1
TAF3	F1NZW0		0	0	0	0	0	0	1	0
C4HXorf56	A0A1L1RPL1		0	0	0	0	0	0	0	0
EIF4H	F1NYA2		0	0	0	0	0	0	1	1
PNO1	Q5F414		0	0	1	0	0	0	1	0
NKAP	Q5ZIJ3		0	0	0	0	0	0	1	0
MPRIP	A0A1D5PHF3		0	0	0	0	0	0	1	0
CKAP2	A0A1L1RXJ5		0	0	0	0	0	0	1	0
ESF1	A0A1D5P3E5		0	0	0	0	0	0	1	0
RPL7L1	A0A1L1RYF8		0	0	0	0	0	0	1	0
CNP	A0A1D5PLA1		0	0	0	0	0	0	1	0
TAF2	Q5ZIT8		0	0	0	0	0	0	1	0
SNW1	F1NNJ3		0	0	0	0	0	0	1	0
TAF1	F1P5U7		0	0	0	0	0	0	1	0
SF3B6	E1BW94		0	0	1	0	0	0	1	0
SNRNP27	E1BYM5		0	0	0	0	0	0	1	0
SP2	H9KYR6		0	0	0	0	0	0	1	0
AP3S1	A0A1D5PWL6		0	0	0	0	0	0	1	0
SRSF11	Q5ZJ42		0	0	1	0	0	0	1	0
TAF8	A0A1D5PDB5		0	0	0	0	0	0	1	0
PURB	A0A1D5P526		0	0	1	0	1	0	1	0
RSRC2	A0A1D5PKR7		0	0	0	0	0	0	1	0
IMP4	A0A1L1S024		0	0	0	0	0	0	1	0
G3BP1	Q5ZMN1		0	0	1	0	0	0	1	0
PRPF3	H9L3J2		0	0	0	0	0	0	1	0
RPS29	E1C3G8		0	0	1	0	0	0	1	0
RPLP1	A0A1D5PI75		0	0	1	0	0	0	1	0
TCP1	A0A1D5NWC9		0	0	1	0	0	0	1	0
SLC25A3	A0A1L1RTS0		0	0	1	0	1	0	1	0
RAP1A	F1NSA8		0	0	0	0	0	0	1	1
NOB1	F1NRU5		0	0	0	0	0	0	1	0
THYN1	A0A140T8F6		0	0	0	0	0	0	1	0
FIP1L1	A0A1D5PZ61		0	0	0	0	0	0	1	0
MOV10	F1NNW1		0	0	1	1	0	0	1	0
R3HDM1	A0A1D5PP91		0	0	0	0	0	0	1	0
UTP4	A0A1L1RK48		0	0	0	0	0	0	0	0
DDX6	Q5ZKB9		0	0	1	0	1	0	1	0
ITGA6	A0A1D5PKU0		0	0	0	0	0	0	1	0
UTP3	F1NWV5		0	0	0	0	0	0	1	0
TIMP3	P26652		0	0	0	0	0	0	1	0
PPIB	A0A1D5PLU7		0	0	1	0	0	0	1	0
RPS12	A0A1I7Q419		0	0	1	0	0	0	1	0
TFPI	E1BUM2		0	0	0	0	0	0	1	1
DDX3X	Q5F491		1	0	1	0	0	0	1	0
JAKMIP2	A0A1D5NY32		0	0	0	0	0	0	1	0
CHCHD3	A0A1L1RNV8		0	0	1	0	0	0	1	0
CDC123	A0A1D5PTJ1		0	0	0	0	0	0	1	0
IL36RN	A0A1L1RST6		0	0	0	0	0	0	1	0
RPL36	Q98TF6		0	0	1	0	0	0	1	0
SF3B1	E1C2C3		0	0	1	0	1	0	1	0
PRPF6	A0A1D5P075		0	0	0	0	1	0	1	0
RBM33	A0A1D5NVA9		0	0	0	0	0	0	1	0
CSRP1	P67966		0	0	1	0	0	0	1	0
LGMN	A0A1L1RX51		0	0	0	0	0	0	1	0
SNRPD1	A0A1D5PGA0		0	0	1	0	0	0	1	0
CXorf23	A0A1L1RU48		0	0	0	0	0	0	1	0
TAF5	Q5F3I7		0	0	0	0	0	0	1	0
DNTTIP2	F1N8K1		0	0	0	0	0	0	1	0
CASC3	A0A1D5P3R9		0	0	0	0	0	0	1	0
TBL3	F1NM37		0	0	0	0	0	0	1	0
HIP1	A0A1D5PJJ8		0	0	0	0	0	0	1	0
GMFB	A0A1D5PTE8		0	0	0	0	0	0	1	0
INPP5A	A0A1D5PW92		0	0	0	0	0	0	1	0
KRR1	F1N9P9		0	0	0	0	0	0	1	0
CTGF	A0A1D5PD05		0	0	0	0	0	0	1	0
RPS10	A0A1D5PHN5		0	0	1	0	0	1	1	0
TBB3	P09206		0	0	0	0	0	0	0	0
SURF4	A0A1L1RVP8		0	0	0	0	1	0	1	1
RPS24	A0A1L1RXJ8		0	0	1	0	1	0	1	0
SNRPGP15	E1C8V9		0	0	0	0	0	0	0	0
RPSA	A0A1L1S0B1		0	0	1	0	0	0	1	0
CYR61	P19336		0	0	0	0	0	0	1	0
EIF5A	A0A1L1RQA1		0	0	1	0	0	0	1	0
KRT19	A0A1D5NW11		0	0	0	0	0	0	1	0
YWHAH	Q5ZKJ2		0	0	1	0	0	0	1	0
RBM39	E1BRU3		0	0	1	0	0	0	1	0
RPS27	A0A1D5NZ06		0	0	1	0	0	0	1	0
TXN	P08629		0	0	1	0	0	0	1	0
NOP16	E1C6R6		0	0	1	0	0	0	1	0
RPL18	Q6EE60		0	0	1	0	0	0	1	0
KRT6A	A0A1L1RZ04		0	0	0	0	0	0	1	0
OAS*A	Q78DU1		0	0	0	0	0	0	0	0
RPS19	A0A1D5PDV6		0	0	1	0	0	0	1	0
KRT4	A0A1D5PQ92		0	0	0	0	0	0	1	0
KRT17	A0A1D5NX48		0	0	0	0	0	0	1	0
DYNLL1	F1N8L5		0	0	1	0	0	0	1	0
RPS21	E1BSJ2		0	0	1	0	0	0	1	0
SNR	P62303		0	0	0	0	0	1	0	0
RBM8A	A0A1D5PNR0		0	0	1	0	0	0	1	0
USMG5	A0A1D5NVY0		0	0	0	0	0	0	1	0
CALM2	A0A1L1RYT3		0	0	1	0	0	0	1	0
CFL2	A0A1D5NYP3		0	0	1	0	0	0	1	0
S100A10	A0A1D5NT74		0	0	1	0	0	0	1	1
RPL37	A0A1D5NWD6		0	0	1	0	0	0	1	0
YWHAB	Q5ZLQ6		0	0	1	0	0	0	1	0
GNL3	F1NLK0		0	0	0	1	0	0	1	0
FAU	A0A1L1RWQ5		0	0	1	0	0	0	1	0
RP9	A0A1D5PT20		0	0	0	0	0	1	1	0
MRPL34	A0A1D5PAI1		0	0	0	0	0	0	1	0
RPL22L1	E1C653		0	0	0	0	0	0	1	0
HBE	A0A1L1RWC2		0	0	0	0	0	0	0	0
RPL14	A0A1L1RNT6		0	0	1	0	0	0	1	0
PABPC4	E1C903		0	0	1	0	0	0	1	0
RAP1B	A0A1D5P3H9		0	0	0	0	0	0	1	0
RPL15	A0A1L1RWD5		0	0	1	0	0	0	1	0
RBM25	E1BSR5		0	0	1	0	0	0	1	0
GLIPR2	A0A1D5PR88		0	0	0	0	0	0	1	0
RPL7	A0A1L1RKQ5		0	0	1	0	0	0	1	0
ANXA1	F1N9S7		1	0	1	0	0	0	1	0
PPIA	D0EKR3		1	0	1	0	0	0	1	0
AIFM1	Q5F357		0	0	1	0	1	0	1	0
BAGCR2L	A0A1D5PZN3		0	0	0	0	0	0	0	0
EEF1B2	A0A1L1RQX1		0	0	1	0	0	0	1	0
DNAJA2	A0A1L1RRQ4		0	0	1	0	0	0	1	0
CKAP4	F1P360		0	0	1	0	0	0	1	1
CHCHD4	A0A1D5Q026		0	0	0	0	0	0	1	0
S100A4	R4GH93		0	0	0	0	0	0	1	0
TBP	Q9I883		0	0	0	0	0	0	1	0
ATP5A1W	A0A1D5PJG9		0	0	0	0	0	0	0	0
SFXN3	F1NV15		0	0	0	0	1	0	1	0
PKM	A0A1D5P9V0		0	0	1	0	1	0	1	0
UBE2N	A0A1L1RY95		0	0	0	0	0	0	1	0
Galectin 1	P07583		0	0	0	0	0	0	0	0
RPN2	A0A1L1RL15		0	0	1	0	1	0	1	0
MRPS14	A0A1D5NYX9		0	0	1	0	0	0	1	0
RPS15A	A0A1L1RZE7		0	0	1	0	1	0	1	0
SEC61A2	A0A1D5NXC6		0	0	0	0	0	0	1	0
CSE1L	E1BV44		0	0	1	0	1	0	1	0
TAF12	Q5ZKX3		0	0	0	0	0	0	1	0
CAP1	A0A1D5Q032		0	0	0	0	0	0	1	0
SEPT2L	A0A1L1RPY5		0	0	0	0	0	0	0	0
TAF7	A0A1L1S0Q0		0	0	0	0	0	0	1	0
NME2	A0A1L1S119		0	0	1	0	0	0	1	0
TAF10	A0A1L1RKI9		0	0	0	0	0	0	1	0
WLS	A0A1D5P7M5		0	0	0	0	0	0	1	0
ARL6IP4	F1NPS9		0	0	0	0	0	0	0	0
DAD1	Q9I898		0	0	0	0	0	0	1	0
JAGN1	A0A1D5P4Q8		0	0	0	0	0	0	1	0
FGFR4	Q9YI21		0	0	0	0	0	0	1	0
IARS	E1BQH2		0	0	0	0	0	0	1	0
CCT5	Q5F411		0	0	1	0	0	0	1	0
CCT6A	A0A1L1RNY6		0	0	1	0	0	0	1	0
SLC25A24	E1BW83		0	0	0	0	0	0	1	0
RPL35A	A0A1D5NYM9		0	0	1	0	0	0	1	0
RTN1	F1NH22		0	0	0	0	0	0	1	0
1	Host factor identified in the respective screen.
0	Host factor not identified in the respective screen.

## Sheet: Table S3B
Table S3B. List of 34 host factors uniquely identified in this study.
Gene Symbol	Gene ID
A0A1D5PC92	HIST1H2B5L
Q05705	BRT-2
P84229	H3-I
Q9YHD2	URP
E1BXF4	RCN1L
P47836	RPS4
A0A1D5P7X5	C5H14orf166
A0A1D5PNA3	LNPK
A0A1D5PAR5	TUBA5
Q9W7P7	SF2
A0A1D5PMQ5	KRTC42L
A0A1L1RN27	KRT75L4
D8MIU8	NUMA
Q5F412	DYL1
A0A1D5P5D1	ACTC2L
P70082	H2A-IX
B3VHV2	HSP70
A0A1D5PCH7	RPL5L
F1NPJ2	HISTH1
A0A1D5PMN2	BORL4
A0A146F0A0	otokeratin
A0A1D5P2S6	POM121CL
A0A1L1RPL1	C4HXorf56
A0A1L1RK48	UTP4
P09206	TBB3
E1C8V9	SNRPGP15
Q78DU1	OAS*A
P62303	SNR
A0A1L1RWC2	HBE
A0A1D5PZN3	BAGCR2L
A0A1D5PJG9	ATP5A1W
P07583	Galectin 1
A0A1L1RPY5	SEPT2L
F1NPS9	ARL6IP4
