# Supplementary material for: Viral polymerase-host interaction analysis reveals that the association between avian NUP93 and PB1 promotes H5N6 avian influenza virus replication
Source: Microbiol Spectr. 2025 May 23;13(7):e03120-24. doi: 10.1128/spectrum.03120-24 (PMC12211069; doi:10.1128/spectrum.03120-24)
Supplement: Table S4 — The GO functional enrichment analyses of host proteins interacting with virus. [file spectrum.03120-24-s0007.xlsx]

## Sheet: Table S4
Table S4. The GO functional enrichment analyses of host proteins interacting with virus
GO_ID	GO_term	TYPE	TargetGene_in_GO	RefGene_in_GO	All_TargetGene	TargetGene_list	GeneRatio	BgRatio	pvalue	p.adjust	qvalue
GO:0006412	translation	BP	23	97	108	CNBP/EEF1A1/EIF4A3/RPLP1/YBX1/MOV10/DDX6/RACK1/RPS12/RPL36/EIF4A2/KHDRBS1/RPLP0/IGF2BP1/UBA52/EEF2/FARSA/TUFM/EFTUD2/GAPDH/EIF5A/RPL15/EEF1B2	23/108	97/2031	2.24E-10	1.33E-07	1.20E-07
GO:0043043	peptide biosynthetic process	BP	23	98	108	CNBP/EEF1A1/EIF4A3/RPLP1/YBX1/MOV10/DDX6/RACK1/RPS12/RPL36/EIF4A2/KHDRBS1/RPLP0/IGF2BP1/UBA52/EEF2/FARSA/TUFM/EFTUD2/GAPDH/EIF5A/RPL15/EEF1B2	23/108	98/2031	2.80E-10	1.33E-07	1.20E-07
GO:0043604	amide biosynthetic process	BP	24	111	108	CNBP/EEF1A1/EIF4A3/RPLP1/YBX1/MOV10/DDX6/RACK1/RPS12/RPL36/EIF4A2/KHDRBS1/RPLP0/IGF2BP1/UBA52/EEF2/FARSA/TUFM/EFTUD2/GAPDH/CYR61/EIF5A/RPL15/EEF1B2	24/108	111/2031	6.73E-10	2.14E-07	1.93E-07
GO:0006518	peptide metabolic process	BP	23	106	108	CNBP/EEF1A1/EIF4A3/RPLP1/YBX1/MOV10/DDX6/RACK1/RPS12/RPL36/EIF4A2/KHDRBS1/RPLP0/IGF2BP1/UBA52/EEF2/FARSA/TUFM/EFTUD2/GAPDH/EIF5A/RPL15/EEF1B2	23/108	106/2031	1.52E-09	3.62E-07	3.27E-07
GO:0007015	actin filament organization	BP	16	53	108	DBN1/SPTAN1/TPM2/ACTR2/GSN/MYO5A/CAPZA2/MYO6/CTTN/TPM1/MYO1C/CAPZB/ACTR3/ACTA1/HSPB1/CFL2	16/108	53/2031	3.90E-09	7.44E-07	6.72E-07
GO:0043603	amide metabolic process	BP	24	130	108	CNBP/EEF1A1/EIF4A3/RPLP1/YBX1/MOV10/DDX6/RACK1/RPS12/RPL36/EIF4A2/KHDRBS1/RPLP0/IGF2BP1/UBA52/EEF2/FARSA/TUFM/EFTUD2/GAPDH/CYR61/EIF5A/RPL15/EEF1B2	24/108	130/2031	2.02E-08	3.21E-06	2.89E-06
GO:0097435	supramolecular fiber organization	BP	21	103	108	DBN1/SPTAN1/TPM2/ACTR2/GSN/MYO5A/PPIB/CSRP1/CAPZA2/MYO6/CTTN/VIM/MYL6/TPM1/MYO1C/CAPZB/ACTR3/ACTA1/HSPB1/CRIPT/CFL2	21/108	103/2031	2.92E-08	3.63E-06	3.28E-06
GO:0030036	actin cytoskeleton organization	BP	20	94	108	DBN1/SPTAN1/TPM2/ACTR2/GSN/MYO5A/CSRP1/CAPZA2/MYO6/CTTN/MYL6/TPM1/MYO1C/CAPZB/ACTR3/PDLIM7/ACTA1/HSPB1/CFL2/ANXA1	20/108	94/2031	3.05E-08	3.63E-06	3.28E-06
GO:0030029	actin filament-based process	BP	20	95	108	DBN1/SPTAN1/TPM2/ACTR2/GSN/MYO5A/CSRP1/CAPZA2/MYO6/CTTN/MYL6/TPM1/MYO1C/CAPZB/ACTR3/PDLIM7/ACTA1/HSPB1/CFL2/ANXA1	20/108	95/2031	3.70E-08	3.92E-06	3.53E-06
GO:0006414	translational elongation	BP	8	14	108	EEF1A1/RPLP1/RACK1/EEF2/TUFM/EFTUD2/EIF5A/EEF1B2	8/108	14/2031	1.14E-07	1.09E-05	9.80E-06
GO:0007010	cytoskeleton organization	BP	27	177	108	DBN1/SPTAN1/TPM2/ACTR2/GSN/MYO5A/CSRP1/CAPZA2/MYO6/CTTN/VIM/LMNA/MYL6/NPM1/TPM1/DYNC1LI1/MYO1C/CAPZB/ACTR3/LMNB2/PDLIM7/ACTA1/HSPB1/GAPDH/CRIPT/CFL2/ANXA1	27/108	177/2031	1.59E-07	1.38E-05	1.24E-05
GO:0008154	actin polymerization or depolymerization	BP	8	20	108	DBN1/SPTAN1/GSN/CAPZA2/CTTN/CAPZB/HSPB1/CFL2	8/108	20/2031	3.65E-06	2.90E-04	2.62E-04
GO:1901566	organonitrogen compound biosynthetic process	BP	27	215	108	CNBP/EEF1A1/EIF4A3/RPLP1/YBX1/MOV10/DDX6/RACK1/RPS12/RPL36/EIF4A2/KHDRBS1/RPLP0/IGF2BP1/UBA52/EEF2/FARSA/TUFM/EFTUD2/XDH/GAPDH/CYR61/EIF5A/RPL15/EEF1B2/NME2/DAD1	27/108	215/2031	8.78E-06	6.44E-04	5.81E-04
GO:0008064	regulation of actin polymerization or depolymerization	BP	7	17	108	DBN1/SPTAN1/GSN/CAPZA2/CTTN/CAPZB/HSPB1	7/108	17/2031	1.24E-05	6.95E-04	6.28E-04
GO:0030041	actin filament polymerization	BP	7	17	108	DBN1/SPTAN1/GSN/CAPZA2/CTTN/CAPZB/HSPB1	7/108	17/2031	1.24E-05	6.95E-04	6.28E-04
GO:0030832	regulation of actin filament length	BP	7	17	108	DBN1/SPTAN1/GSN/CAPZA2/CTTN/CAPZB/HSPB1	7/108	17/2031	1.24E-05	6.95E-04	6.28E-04
GO:0030833	regulation of actin filament polymerization	BP	7	17	108	DBN1/SPTAN1/GSN/CAPZA2/CTTN/CAPZB/HSPB1	7/108	17/2031	1.24E-05	6.95E-04	6.28E-04
GO:0006886	intracellular protein transport	BP	11	49	108	HSPD1/HSPA8/HSPA5/MYO6/RAN/CTTN/YWHAE/PEX5/RAB5C/YWHAB/WLS	11/108	49/2031	3.06E-05	1.62E-03	1.46E-03
GO:0046907	intracellular transport	BP	19	132	108	HSPD1/MYO5A/HSPA8/HSPA5/MYO6/RAN/KHDRBS1/CTTN/YWHAE/PEX5/LMNA/NPM1/RAB5C/MYO1C/LMNB2/PDLIM7/FYTTD1/YWHAB/WLS	19/108	132/2031	3.64E-05	1.79E-03	1.61E-03
GO:0034248	regulation of amide metabolic process	BP	11	50	108	CNBP/EIF4A3/YBX1/MOV10/DDX6/RACK1/KHDRBS1/IGF2BP1/GAPDH/CYR61/EIF5A	11/108	50/2031	3.75E-05	1.79E-03	1.61E-03
GO:0030042	actin filament depolymerization	BP	6	14	108	SPTAN1/GSN/CAPZA2/CAPZB/HSPB1/CFL2	6/108	14/2031	4.18E-05	1.90E-03	1.71E-03
GO:0006457	protein folding	BP	9	35	108	HSPD1/PPIB/HSPA8/HSPA5/HSP90B1/HSP90AB1/HSPB1/CCT8/CCT6A	9/108	35/2031	5.38E-05	2.23E-03	2.01E-03
GO:0032984	protein-containing complex disassembly	BP	9	35	108	SPTAN1/GSN/CAPZA2/HSPA8/PEX5/CAPZB/HSPB1/EIF5A/CFL2	9/108	35/2031	5.38E-05	2.23E-03	2.01E-03
GO:0051649	establishment of localization in cell	BP	21	165	108	HSPD1/MYO5A/HSPA8/HSPA5/MYO6/RAN/KHDRBS1/YWHAZ/CTTN/YWHAE/PEX5/LMNA/NPM1/RAB5C/MYO1C/LMNB2/PDLIM7/FYTTD1/YWHAB/RAP1B/WLS	21/108	165/2031	8.96E-05	3.56E-03	3.21E-03
GO:0006417	regulation of translation	BP	10	46	108	CNBP/EIF4A3/YBX1/MOV10/DDX6/RACK1/KHDRBS1/IGF2BP1/GAPDH/EIF5A	10/108	46/2031	9.67E-05	3.69E-03	3.33E-03
GO:0032271	regulation of protein polymerization	BP	7	23	108	DBN1/SPTAN1/GSN/CAPZA2/CTTN/CAPZB/HSPB1	7/108	23/2031	1.20E-04	4.17E-03	3.77E-03
GO:0110053	regulation of actin filament organization	BP	7	23	108	DBN1/SPTAN1/GSN/CAPZA2/CTTN/CAPZB/HSPB1	7/108	23/2031	1.20E-04	4.17E-03	3.77E-03
GO:0030834	regulation of actin filament depolymerization	BP	5	11	108	SPTAN1/GSN/CAPZA2/CAPZB/HSPB1	5/108	11/2031	1.39E-04	4.17E-03	3.77E-03
GO:0030835	negative regulation of actin filament depolymerization	BP	5	11	108	SPTAN1/GSN/CAPZA2/CAPZB/HSPB1	5/108	11/2031	1.39E-04	4.17E-03	3.77E-03
GO:0030837	negative regulation of actin filament polymerization	BP	5	11	108	SPTAN1/GSN/CAPZA2/CAPZB/HSPB1	5/108	11/2031	1.39E-04	4.17E-03	3.77E-03
GO:0051693	actin filament capping	BP	5	11	108	SPTAN1/GSN/CAPZA2/CAPZB/HSPB1	5/108	11/2031	1.39E-04	4.17E-03	3.77E-03
GO:0006996	organelle organization	BP	35	365	108	DBN1/SPTAN1/TPM2/ACTR2/GSN/HSPD1/DDX6/MYO5A/CSRP1/CAPZA2/MYO6/RAN/YWHAZ/RPLP0/CTTN/PEX5/VIM/LMNA/MYL6/NPM1/TPM1/DYNC1LI1/MYO1C/CAPZB/ACTR3/LMNB2/PDLIM7/ACTA1/HSPB1/CFAP20/GAPDH/CRIPT/SURF4/CFL2/ANXA1	35/108	365/2031	1.40E-04	4.17E-03	3.77E-03
GO:0043244	regulation of protein-containing complex disassembly	BP	6	17	108	SPTAN1/GSN/CAPZA2/CAPZB/HSPB1/EIF5A	6/108	17/2031	1.51E-04	4.36E-03	3.93E-03
GO:0051261	protein depolymerization	BP	7	24	108	SPTAN1/GSN/CAPZA2/HSPA8/CAPZB/HSPB1/CFL2	7/108	24/2031	1.62E-04	4.53E-03	4.09E-03
GO:0019538	protein metabolic process	BP	43	498	108	CNBP/ANXA2/EEF1A1/EIF4A3/RPLP1/YBX1/HSPD1/MOV10/DDX6/RACK1/TIMP3/PPIB/RPS12/RPL36/HSPA8/HSPA5/HSP90B1/EIF4A2/KHDRBS1/RPLP0/YWHAE/IGF2BP1/HSP90AB1/PSMC1/CTSB/UBA52/EEF2/FARSA/HSPB1/TUFM/EFTUD2/PCMT1/CFAP20/CAV1/CCT8/GAPDH/CYR61/EIF5A/YWHAB/RPL15/EEF1B2/DAD1/CCT6A	43/108	498/2031	2.17E-04	5.87E-03	5.29E-03
GO:0043242	negative regulation of protein-containing complex disassembly	BP	5	12	108	SPTAN1/GSN/CAPZA2/CAPZB/HSPB1	5/108	12/2031	2.28E-04	5.87E-03	5.29E-03
GO:1901880	negative regulation of protein depolymerization	BP	5	12	108	SPTAN1/GSN/CAPZA2/CAPZB/HSPB1	5/108	12/2031	2.28E-04	5.87E-03	5.29E-03
GO:0051248	negative regulation of protein metabolic process	BP	11	61	108	YBX1/MOV10/DDX6/TIMP3/YWHAE/IGF2BP1/HSP90AB1/HSPB1/CAV1/GAPDH/YWHAB	11/108	61/2031	2.56E-04	6.24E-03	5.63E-03
GO:0006403	RNA localization	BP	7	26	108	EIF4A3/YBX1/RAN/KHDRBS1/IGF2BP1/NPM1/FYTTD1	7/108	26/2031	2.81E-04	6.24E-03	5.63E-03
GO:0050657	nucleic acid transport	BP	7	26	108	EIF4A3/YBX1/RAN/KHDRBS1/IGF2BP1/NPM1/FYTTD1	7/108	26/2031	2.81E-04	6.24E-03	5.63E-03
GO:0050658	RNA transport	BP	7	26	108	EIF4A3/YBX1/RAN/KHDRBS1/IGF2BP1/NPM1/FYTTD1	7/108	26/2031	2.81E-04	6.24E-03	5.63E-03
GO:0051236	establishment of RNA localization	BP	7	26	108	EIF4A3/YBX1/RAN/KHDRBS1/IGF2BP1/NPM1/FYTTD1	7/108	26/2031	2.81E-04	6.24E-03	5.63E-03
GO:1902903	regulation of supramolecular fiber organization	BP	8	34	108	DBN1/SPTAN1/GSN/PPIB/CAPZA2/CTTN/CAPZB/HSPB1	8/108	34/2031	2.81E-04	6.24E-03	5.63E-03
GO:0010608	post-transcriptional regulation of gene expression	BP	10	53	108	CNBP/EIF4A3/YBX1/MOV10/DDX6/RACK1/KHDRBS1/IGF2BP1/GAPDH/EIF5A	10/108	53/2031	3.37E-04	7.31E-03	6.59E-03
GO:0006605	protein targeting	BP	5	13	108	HSPD1/HSPA8/HSPA5/PEX5/YWHAB	5/108	13/2031	3.55E-04	7.34E-03	6.63E-03
GO:1901879	regulation of protein depolymerization	BP	5	13	108	SPTAN1/GSN/CAPZA2/CAPZB/HSPB1	5/108	13/2031	3.55E-04	7.34E-03	6.63E-03
GO:1902904	negative regulation of supramolecular fiber organization	BP	6	20	108	SPTAN1/GSN/PPIB/CAPZA2/CAPZB/HSPB1	6/108	20/2031	4.14E-04	8.40E-03	7.58E-03
GO:0051258	protein polymerization	BP	7	28	108	DBN1/SPTAN1/GSN/CAPZA2/CTTN/CAPZB/HSPB1	7/108	28/2031	4.63E-04	9.20E-03	8.30E-03
GO:0043254	regulation of protein-containing complex assembly	BP	8	37	108	DBN1/SPTAN1/GSN/CAPZA2/HSPA5/CTTN/CAPZB/HSPB1	8/108	37/2031	5.23E-04	1.02E-02	9.18E-03
GO:0015931	nucleobase-containing compound transport	BP	7	29	108	EIF4A3/YBX1/RAN/KHDRBS1/IGF2BP1/NPM1/FYTTD1	7/108	29/2031	5.84E-04	1.09E-02	9.85E-03
GO:0032956	regulation of actin cytoskeleton organization	BP	7	29	108	DBN1/SPTAN1/GSN/CAPZA2/CTTN/CAPZB/HSPB1	7/108	29/2031	5.84E-04	1.09E-02	9.85E-03
GO:0032970	regulation of actin filament-based process	BP	7	30	108	DBN1/SPTAN1/GSN/CAPZA2/CTTN/CAPZB/HSPB1	7/108	30/2031	7.29E-04	1.34E-02	1.21E-02
GO:0042254	ribosome biogenesis	BP	8	40	108	PNO1/RPS12/RAN/RPLP0/RPL7A/NPM1/RPS19BP1/RPL7	8/108	40/2031	9.12E-04	1.64E-02	1.48E-02
GO:0051246	regulation of protein metabolic process	BP	20	182	108	CNBP/ANXA2/EIF4A3/YBX1/MOV10/DDX6/RACK1/TIMP3/HSPA5/KHDRBS1/YWHAE/IGF2BP1/HSP90AB1/PSMC1/HSPB1/CAV1/GAPDH/CYR61/EIF5A/YWHAB	20/108	182/2031	1.01E-03	1.78E-02	1.60E-02
GO:0032272	negative regulation of protein polymerization	BP	5	16	108	SPTAN1/GSN/CAPZA2/CAPZB/HSPB1	5/108	16/2031	1.06E-03	1.83E-02	1.65E-02
GO:0032535	regulation of cellular component size	BP	7	32	108	DBN1/SPTAN1/GSN/CAPZA2/CTTN/CAPZB/HSPB1	7/108	32/2031	1.10E-03	1.88E-02	1.69E-02
GO:0071705	nitrogen compound transport	BP	18	157	108	EIF4A3/YBX1/HSPD1/HSPA8/HSPA5/MYO6/RAN/KHDRBS1/CTTN/YWHAE/PEX5/IGF2BP1/NPM1/RAB5C/FYTTD1/SURF4/YWHAB/WLS	18/108	157/2031	1.13E-03	1.89E-02	1.70E-02
GO:0031333	negative regulation of protein-containing complex assembly	BP	6	24	108	SPTAN1/GSN/CAPZA2/HSPA5/CAPZB/HSPB1	6/108	24/2031	1.21E-03	1.97E-02	1.78E-02
GO:0042273	ribosomal large subunit biogenesis	BP	4	10	108	RPLP0/RPL7A/NPM1/RPL7	4/108	10/2031	1.24E-03	1.97E-02	1.78E-02
GO:0051604	protein maturation	BP	10	62	108	ANXA2/HSPD1/PPIB/HSPA8/HSPA5/HSP90B1/HSP90AB1/HSPB1/CCT8/CCT6A	10/108	62/2031	1.24E-03	1.97E-02	1.78E-02
GO:0051494	negative regulation of cytoskeleton organization	BP	5	17	108	SPTAN1/GSN/CAPZA2/CAPZB/HSPB1	5/108	17/2031	1.44E-03	2.24E-02	2.02E-02
GO:0008380	RNA splicing	BP	9	53	108	NCL/EIF4A3/PRPF3/YBX1/MFAP1/KHDRBS1/CIR1/EFTUD2/CRIPT	9/108	53/2031	1.50E-03	2.31E-02	2.09E-02
GO:0006913	nucleocytoplasmic transport	BP	6	27	108	RAN/KHDRBS1/YWHAE/NPM1/PDLIM7/FYTTD1	6/108	27/2031	2.33E-03	3.47E-02	3.13E-02
GO:0051169	nuclear transport	BP	6	27	108	RAN/KHDRBS1/YWHAE/NPM1/PDLIM7/FYTTD1	6/108	27/2031	2.33E-03	3.47E-02	3.13E-02
GO:0002181	cytoplasmic translation	BP	5	19	108	CNBP/RPLP1/RPL36/RPLP0/RPL15	5/108	19/2031	2.48E-03	3.51E-02	3.17E-02
GO:0034504	protein localization to nucleus	BP	5	19	108	RAN/YWHAZ/YWHAE/LMNA/LMNB2	5/108	19/2031	2.48E-03	3.51E-02	3.17E-02
GO:0072594	establishment of protein localization to organelle	BP	5	19	108	HSPD1/HSPA8/HSPA5/RAN/PEX5	5/108	19/2031	2.48E-03	3.51E-02	3.17E-02
GO:0033036	macromolecule localization	BP	24	253	108	EIF4A3/YBX1/HSPD1/MYO5A/RACK1/HSPA8/HSPA5/MYO6/RAN/KHDRBS1/YWHAZ/CTTN/YWHAE/PEX5/IGF2BP1/LMNA/NPM1/RAB5C/LMNB2/PDLIM7/FYTTD1/SURF4/YWHAB/WLS	24/108	253/2031	2.50E-03	3.51E-02	3.17E-02
GO:0022411	cellular component disassembly	BP	9	57	108	SPTAN1/GSN/CAPZA2/HSPA8/PEX5/CAPZB/HSPB1/EIF5A/CFL2	9/108	57/2031	2.55E-03	3.53E-02	3.18E-02
GO:0031503	protein-containing complex localization	BP	4	12	108	RAN/LMNA/NPM1/LMNB2	4/108	12/2031	2.69E-03	3.56E-02	3.21E-02
GO:0061077	chaperone-mediated protein folding	BP	4	12	108	PPIB/HSPA8/HSPA5/HSPB1	4/108	12/2031	2.69E-03	3.56E-02	3.21E-02
GO:0090066	regulation of anatomical structure size	BP	7	37	108	DBN1/SPTAN1/GSN/CAPZA2/CTTN/CAPZB/HSPB1	7/108	37/2031	2.71E-03	3.56E-02	3.21E-02
GO:0051656	establishment of organelle localization	BP	8	47	108	MYO5A/MYO6/RAN/YWHAZ/LMNA/NPM1/MYO1C/LMNB2	8/108	47/2031	2.73E-03	3.56E-02	3.21E-02
GO:0017148	negative regulation of translation	BP	5	20	108	YBX1/MOV10/DDX6/IGF2BP1/GAPDH	5/108	20/2031	3.16E-03	3.97E-02	3.58E-02
GO:0034249	negative regulation of amide metabolic process	BP	5	20	108	YBX1/MOV10/DDX6/IGF2BP1/GAPDH	5/108	20/2031	3.16E-03	3.97E-02	3.58E-02
GO:0051168	nuclear export	BP	5	20	108	RAN/KHDRBS1/YWHAE/NPM1/FYTTD1	5/108	20/2031	3.16E-03	3.97E-02	3.58E-02
GO:0016071	mRNA metabolic process	BP	11	84	108	NCL/EIF4A3/PRPF3/YBX1/MOV10/MFAP1/KHDRBS1/IGF2BP1/CIR1/EFTUD2/CRIPT	11/108	84/2031	4.02E-03	4.96E-02	4.48E-02
GO:1903311	regulation of mRNA metabolic process	BP	6	30	108	NCL/EIF4A3/YBX1/MOV10/KHDRBS1/IGF2BP1	6/108	30/2031	4.10E-03	4.96E-02	4.48E-02
GO:0033365	protein localization to organelle	BP	9	61	108	HSPD1/HSPA8/HSPA5/RAN/YWHAZ/YWHAE/PEX5/LMNA/LMNB2	9/108	61/2031	4.11E-03	4.96E-02	4.48E-02
GO:1990904	ribonucleoprotein complex	CC	22	92	113	NCL/PNO1/EIF4A3/PRPF3/RPLP1/YBX1/RACK1/MFAP1/RPS12/RPL36/HSPA8/RPLP0/RPL7A/NPM1/UBA52/EEF2/RPS19BP1/EFTUD2/GAPDH/CRIPT/RPL15/RPL7	22/113	92/2104	6.44E-10	1.29E-07	9.82E-08
GO:0015629	actin cytoskeleton	CC	19	76	113	DBN1/SPTAN1/TPM2/ACTR2/GSN/EEF1A1/MYO5A/CSRP1/CAPZA2/MYO6/CTTN/MYL6/TPM1/MYO1C/CAPZB/ACTR3/PDLIM7/ACTA1/CFL2	19/113	76/2104	4.99E-09	5.02E-07	3.81E-07
GO:0043228	non-membrane-bounded organelle	CC	53	489	113	DBN1/NCL/SPTAN1/TPM2/NUDT16L1/PNO1/ACTR2/GSN/EEF1A1/EIF4A3/RPLP1/MOV10/DDX6/MYO5A/RACK1/RPS12/RPL36/CSRP1/CAPZA2/HSPA8/MYO6/RAN/RPLP0/CTTN/RPL7A/IGF2BP1/VIM/LMNA/MYL6/NPM1/ACTA2/HSP90AB1/TPM1/DYNC1LI1/RAB5C/UBA52/MYO1C/CAPZB/ACTR3/LLPH/LMNB2/CIR1/PDLIM7/ACTA1/RPS19BP1/HSPB1/SSRP1/CFAP20/CCT8/GAPDH/CFL2/RPL15/RPL7	53/113	489/2104	1.13E-08	5.69E-07	4.32E-07
GO:0043232	intracellular non-membrane-bounded organelle	CC	53	489	113	DBN1/NCL/SPTAN1/TPM2/NUDT16L1/PNO1/ACTR2/GSN/EEF1A1/EIF4A3/RPLP1/MOV10/DDX6/MYO5A/RACK1/RPS12/RPL36/CSRP1/CAPZA2/HSPA8/MYO6/RAN/RPLP0/CTTN/RPL7A/IGF2BP1/VIM/LMNA/MYL6/NPM1/ACTA2/HSP90AB1/TPM1/DYNC1LI1/RAB5C/UBA52/MYO1C/CAPZB/ACTR3/LLPH/LMNB2/CIR1/PDLIM7/ACTA1/RPS19BP1/HSPB1/SSRP1/CFAP20/CCT8/GAPDH/CFL2/RPL15/RPL7	53/113	489/2104	1.13E-08	5.69E-07	4.32E-07
GO:0005829	cytosol	CC	38	298	113	PRDX1/EEF1A1/RPLP1/HSPD1/MOV10/RACK1/ENO1/RPS12/RPL36/CAPZA2/HSPA8/HSPA5/MYO6/RAN/YWHAZ/LDHA/RPLP0/YWHAE/PEX5/RPL7A/IGF2BP1/MYL6/HSP90AB1/CAPZB/EEF2/EFTUD2/PCMT1/ACP1/XDH/CCT8/GAPDH/YWHAB/HBE/RAP1B/RPL15/RPL7/EEF1B2/CCT6A	38/113	298/2104	5.41E-08	2.18E-06	1.65E-06
GO:0005856	cytoskeleton	CC	32	239	113	DBN1/SPTAN1/TPM2/NUDT16L1/ACTR2/GSN/EEF1A1/MYO5A/CSRP1/CAPZA2/MYO6/RAN/CTTN/VIM/LMNA/MYL6/NPM1/ACTA2/TPM1/DYNC1LI1/MYO1C/CAPZB/ACTR3/LMNB2/CIR1/PDLIM7/ACTA1/HSPB1/CFAP20/CCT8/GAPDH/CFL2	32/113	239/2104	2.87E-07	9.62E-06	7.30E-06
GO:0005884	actin filament	CC	8	20	113	DBN1/TPM2/MYO5A/MYO6/CTTN/TPM1/PDLIM7/ACTA1	8/113	20/2104	3.97E-06	1.14E-04	8.66E-05
GO:0005840	ribosome	CC	10	36	113	EEF1A1/RPLP1/RACK1/RPS12/RPL36/RPLP0/RPL7A/UBA52/RPL15/RPL7	10/113	36/2104	1.05E-05	2.13E-04	1.62E-04
GO:0099081	supramolecular polymer	CC	20	131	113	DBN1/SPTAN1/TPM2/MYO5A/CSRP1/CAPZA2/MYO6/CTTN/VIM/LMNA/MYL6/TPM1/DYNC1LI1/CAPZB/LMNB2/COL1A1/PDLIM7/ACTA1/HSPB1/CFAP20	20/113	131/2104	1.06E-05	2.13E-04	1.62E-04
GO:0099512	supramolecular fiber	CC	20	131	113	DBN1/SPTAN1/TPM2/MYO5A/CSRP1/CAPZA2/MYO6/CTTN/VIM/LMNA/MYL6/TPM1/DYNC1LI1/CAPZB/LMNB2/COL1A1/PDLIM7/ACTA1/HSPB1/CFAP20	20/113	131/2104	1.06E-05	2.13E-04	1.62E-04
GO:0099080	supramolecular complex	CC	23	169	113	DBN1/SPTAN1/TPM2/MOV10/DDX6/MYO5A/CSRP1/CAPZA2/MYO6/CTTN/IGF2BP1/VIM/LMNA/MYL6/TPM1/DYNC1LI1/CAPZB/LMNB2/COL1A1/PDLIM7/ACTA1/HSPB1/CFAP20	23/113	169/2104	1.54E-05	2.81E-04	2.14E-04
GO:0022626	cytosolic ribosome	CC	8	24	113	EEF1A1/RPLP1/RPS12/RPL36/RPLP0/RPL7A/RPL15/RPL7	8/113	24/2104	1.93E-05	3.24E-04	2.46E-04
GO:0022625	cytosolic large ribosomal subunit	CC	6	14	113	RPLP1/RPL36/RPLP0/RPL7A/RPL15/RPL7	6/113	14/2104	4.44E-05	6.67E-04	5.06E-04
GO:0030863	cortical cytoskeleton	CC	7	20	113	DBN1/SPTAN1/EEF1A1/CAPZA2/CTTN/CAPZB/PDLIM7	7/113	20/2104	4.64E-05	6.67E-04	5.06E-04
GO:0005938	cell cortex	CC	9	38	113	DBN1/SPTAN1/EEF1A1/CAPZA2/MYO6/CTTN/MYO1C/CAPZB/PDLIM7	9/113	38/2104	1.18E-04	1.59E-03	1.20E-03
GO:0031252	cell leading edge	CC	10	48	113	DBN1/EEF1A1/CSRP1/MYO6/CTTN/IGF2BP1/ACTA2/MYO1C/CAPZB/NME2	10/113	48/2104	1.56E-04	1.96E-03	1.49E-03
GO:0015934	large ribosomal subunit	CC	6	18	113	RPLP1/RPL36/RPLP0/RPL7A/RPL15/RPL7	6/113	18/2104	2.30E-04	2.72E-03	2.06E-03
GO:0099513	polymeric cytoskeletal fiber	CC	13	81	113	DBN1/TPM2/MYO5A/MYO6/CTTN/VIM/LMNA/TPM1/DYNC1LI1/LMNB2/PDLIM7/ACTA1/CFAP20	13/113	81/2104	2.63E-04	2.94E-03	2.23E-03
GO:0044391	ribosomal subunit	CC	7	28	113	RPLP1/RPS12/RPL36/RPLP0/RPL7A/RPL15/RPL7	7/113	28/2104	4.95E-04	5.04E-03	3.83E-03
GO:0030864	cortical actin cytoskeleton	CC	5	14	113	DBN1/SPTAN1/EEF1A1/CTTN/PDLIM7	5/113	14/2104	5.55E-04	5.04E-03	3.83E-03
GO:0031974	membrane-enclosed lumen	CC	30	311	113	NCL/TAF3/PNO1/EEF1A1/TAF2/EIF4A3/TAF8/PRPF3/HSPD1/PPIB/RPS12/HSPA8/HSPA5/MYO6/HSP90B1/HNRNPDL/RAN/PEX5/VIM/LMNA/NPM1/UBA52/LLPH/LMNB2/CIR1/RPS19BP1/FYTTD1/SSRP1/CFL2/TBP	30/113	311/2104	5.76E-04	5.04E-03	3.83E-03
GO:0043233	organelle lumen	CC	30	311	113	NCL/TAF3/PNO1/EEF1A1/TAF2/EIF4A3/TAF8/PRPF3/HSPD1/PPIB/RPS12/HSPA8/HSPA5/MYO6/HSP90B1/HNRNPDL/RAN/PEX5/VIM/LMNA/NPM1/UBA52/LLPH/LMNB2/CIR1/RPS19BP1/FYTTD1/SSRP1/CFL2/TBP	30/113	311/2104	5.76E-04	5.04E-03	3.83E-03
GO:0070013	intracellular organelle lumen	CC	30	311	113	NCL/TAF3/PNO1/EEF1A1/TAF2/EIF4A3/TAF8/PRPF3/HSPD1/PPIB/RPS12/HSPA8/HSPA5/MYO6/HSP90B1/HNRNPDL/RAN/PEX5/VIM/LMNA/NPM1/UBA52/LLPH/LMNB2/CIR1/RPS19BP1/FYTTD1/SSRP1/CFL2/TBP	30/113	311/2104	5.76E-04	5.04E-03	3.83E-03
GO:0005730	nucleolus	CC	11	72	113	NCL/PNO1/EEF1A1/EIF4A3/RPS12/HSPA8/RAN/NPM1/LLPH/RPS19BP1/SSRP1	11/113	72/2104	1.23E-03	9.96E-03	7.56E-03
GO:0031981	nuclear lumen	CC	25	252	113	NCL/TAF3/PNO1/EEF1A1/TAF2/EIF4A3/TAF8/PRPF3/RPS12/HSPA8/MYO6/HNRNPDL/RAN/VIM/LMNA/NPM1/UBA52/LLPH/LMNB2/CIR1/RPS19BP1/FYTTD1/SSRP1/CFL2/TBP	25/113	252/2104	1.24E-03	9.96E-03	7.56E-03
GO:0031514	motile cilium	CC	4	10	113	HSPD1/CAPZB/CFAP20/ANXA1	4/113	10/2104	1.29E-03	9.96E-03	7.57E-03
GO:0005681	spliceosomal complex	CC	6	25	113	NCL/EIF4A3/PRPF3/MFAP1/EFTUD2/CRIPT	6/113	25/2104	1.61E-03	1.20E-02	9.09E-03
GO:0030027	lamellipodium	CC	6	27	113	DBN1/CTTN/IGF2BP1/ACTA2/CAPZB/NME2	6/113	27/2104	2.46E-03	1.77E-02	1.34E-02
GO:0043292	contractile fiber	CC	8	47	113	SPTAN1/CSRP1/CAPZA2/MYL6/CAPZB/PDLIM7/ACTA1/HSPB1	8/113	47/2104	2.92E-03	2.02E-02	1.54E-02
GO:0001726	ruffle	CC	5	20	113	EEF1A1/MYO6/CTTN/MYO1C/NME2	5/113	20/2104	3.31E-03	2.22E-02	1.69E-02
GO:0030018	Z disc	CC	5	21	113	CSRP1/CAPZA2/CAPZB/PDLIM7/HSPB1	5/113	21/2104	4.16E-03	2.70E-02	2.05E-02
GO:0031674	I band	CC	5	22	113	CSRP1/CAPZA2/CAPZB/PDLIM7/HSPB1	5/113	22/2104	5.16E-03	3.11E-02	2.36E-02
GO:0034399	nuclear periphery	CC	4	14	113	VIM/LMNA/LMNB2/CFL2	4/113	14/2104	5.20E-03	3.11E-02	2.36E-02
GO:0005635	nuclear envelope	CC	7	41	113	LRRC59/MYO6/RAN/LMNA/LMNB2/LBR/GAPDH	7/113	41/2104	5.26E-03	3.11E-02	2.36E-02
GO:0042641	actomyosin	CC	4	16	113	CSRP1/MYL6/PDLIM7/ACTA1	4/113	16/2104	8.69E-03	4.82E-02	3.66E-02
GO:0048471	perinuclear region of cytoplasm	CC	8	56	113	RACK1/MYO6/HSP90B1/IGF2BP1/HSP90AB1/PDLIM7/CAV1/YWHAB	8/113	56/2104	8.80E-03	4.82E-02	3.66E-02
GO:0030016	myofibril	CC	7	45	113	SPTAN1/CSRP1/CAPZA2/CAPZB/PDLIM7/ACTA1/HSPB1	7/113	45/2104	8.88E-03	4.82E-02	3.66E-02
GO:0051015	actin filament binding	MF	15	42	107	DBN1/SPTAN1/TPM2/ACTR2/GSN/MYO5A/CAPZA2/MYO6/CTTN/MYL6/TPM1/MYO1C/CAPZB/ACTR3/CFL2	15/107	42/1875	2.28E-09	4.09E-07	2.98E-07
GO:0003779	actin binding	MF	16	63	107	DBN1/SPTAN1/TPM2/ACTR2/GSN/MYO5A/CAPZA2/MYO6/CTTN/MYL6/TPM1/MYO1C/CAPZB/ACTR3/PDLIM7/CFL2	16/107	63/1875	1.63E-07	1.46E-05	1.06E-05
GO:0044877	protein-containing complex binding	MF	28	185	107	DBN1/SPTAN1/TPM2/ACTR2/GSN/TAF2/RPLP1/HSPD1/ITGA6/MYO5A/RACK1/PPIB/CAPZA2/HSPA5/MYO6/CTTN/MYL6/NPM1/TPM1/MYO1C/CAPZB/ACTR3/CIR1/EEF2/SSRP1/CYR61/EIF5A/CFL2	28/107	185/1875	4.54E-07	2.71E-05	1.97E-05
GO:0044183	protein folding chaperone	MF	8	16	107	HSPD1/HSPA8/HSPA5/HSP90B1/HSP90AB1/HSPB1/CCT8/CCT6A	8/107	16/1875	7.64E-07	2.79E-05	2.03E-05
GO:0003723	RNA binding	MF	24	146	107	NCL/CNBP/NUDT16L1/PNO1/EEF1A1/EIF4A3/YBX1/HSPD1/MOV10/DDX6/HNRNPDL/RAN/EIF4A2/KHDRBS1/RPLP0/RPL7A/IGF2BP1/NPM1/FARSA/FYTTD1/EFTUD2/EIF5A/RPL15/RPL7	24/107	146/1875	7.79E-07	2.79E-05	2.03E-05
GO:0008092	cytoskeletal protein binding	MF	21	117	107	DBN1/SPTAN1/TPM2/ACTR2/GSN/ANXA2/MYO5A/CSRP1/CAPZA2/MYO6/CTTN/MYL6/TPM1/MYO1C/CAPZB/ACTR3/PDLIM7/GAPDH/CRIPT/CALM2/CFL2	21/107	117/1875	9.73E-07	2.90E-05	2.12E-05
GO:0140662	ATP-dependent protein folding chaperone	MF	7	13	107	HSPD1/HSPA8/HSPA5/HSP90B1/HSP90AB1/CCT8/CCT6A	7/107	13/1875	2.10E-06	5.37E-05	3.92E-05
GO:0017111	ribonucleoside triphosphate phosphatase activity	MF	18	97	107	EEF1A1/EIF4A3/MOV10/DDX6/HSPA8/HSPA5/HSP90B1/RAN/EIF4A2/HSP90AB1/PSMC1/RAB5C/EEF2/TUFM/EFTUD2/CCT8/RAP1B/CCT6A	18/107	97/1875	3.98E-06	8.91E-05	6.50E-05
GO:0045182	translation regulator activity	MF	9	26	107	CNBP/EEF1A1/RACK1/EIF4A2/EEF2/TUFM/EFTUD2/EIF5A/EEF1B2	9/107	26/1875	6.35E-06	1.26E-04	9.22E-05
GO:0016462	pyrophosphatase activity	MF	18	105	107	EEF1A1/EIF4A3/MOV10/DDX6/HSPA8/HSPA5/HSP90B1/RAN/EIF4A2/HSP90AB1/PSMC1/RAB5C/EEF2/TUFM/EFTUD2/CCT8/RAP1B/CCT6A	18/107	105/1875	1.30E-05	1.93E-04	1.41E-04
GO:0016817	hydrolase activity, acting on acid anhydrides	MF	18	105	107	EEF1A1/EIF4A3/MOV10/DDX6/HSPA8/HSPA5/HSP90B1/RAN/EIF4A2/HSP90AB1/PSMC1/RAB5C/EEF2/TUFM/EFTUD2/CCT8/RAP1B/CCT6A	18/107	105/1875	1.30E-05	1.93E-04	1.41E-04
GO:0016818	hydrolase activity, acting on acid anhydrides, in phosphorus-containing anhydrides	MF	18	105	107	EEF1A1/EIF4A3/MOV10/DDX6/HSPA8/HSPA5/HSP90B1/RAN/EIF4A2/HSP90AB1/PSMC1/RAB5C/EEF2/TUFM/EFTUD2/CCT8/RAP1B/CCT6A	18/107	105/1875	1.30E-05	1.93E-04	1.41E-04
GO:0140657	ATP-dependent activity	MF	16	87	107	EIF4A3/HSPD1/MOV10/DDX6/MYO5A/HSPA8/HSPA5/MYO6/HSP90B1/EIF4A2/MYL6/HSP90AB1/PSMC1/MYO1C/CCT8/CCT6A	16/107	87/1875	1.66E-05	2.29E-04	1.67E-04
GO:0008135	translation factor activity, RNA binding	MF	7	20	107	EEF1A1/EIF4A2/EEF2/TUFM/EFTUD2/EIF5A/EEF1B2	7/107	20/1875	6.79E-05	8.11E-04	5.91E-04
GO:0017076	purine nucleotide binding	MF	32	289	107	ACTR2/EEF1A1/EIF4A3/HSPD1/MOV10/DDX6/MYO5A/HSPA8/HSPA5/MYO6/HSP90B1/RAN/EIF4A2/MYL6/ACTA2/HSP90AB1/PSMC1/DYNC1LI1/RAB5C/MYO1C/ACTR3/EEF2/ACTA1/LBR/FARSA/TUFM/EFTUD2/CCT8/GAPDH/RAP1B/NME2/CCT6A	32/107	289/1875	6.80E-05	8.11E-04	5.91E-04
GO:0000166	nucleotide binding	MF	33	305	107	ACTR2/EEF1A1/EIF4A3/HSPD1/MOV10/DDX6/MYO5A/HSPA8/HSPA5/MYO6/HSP90B1/RAN/EIF4A2/MYL6/ACTA2/HSP90AB1/PSMC1/DYNC1LI1/RAB5C/MYO1C/ACTR3/EEF2/ACTA1/LBR/FARSA/TUFM/EFTUD2/XDH/CCT8/GAPDH/RAP1B/NME2/CCT6A	33/107	305/1875	8.11E-05	8.54E-04	6.22E-04
GO:1901265	nucleoside phosphate binding	MF	33	305	107	ACTR2/EEF1A1/EIF4A3/HSPD1/MOV10/DDX6/MYO5A/HSPA8/HSPA5/MYO6/HSP90B1/RAN/EIF4A2/MYL6/ACTA2/HSP90AB1/PSMC1/DYNC1LI1/RAB5C/MYO1C/ACTR3/EEF2/ACTA1/LBR/FARSA/TUFM/EFTUD2/XDH/CCT8/GAPDH/RAP1B/NME2/CCT6A	33/107	305/1875	8.11E-05	8.54E-04	6.22E-04
GO:0051082	unfolded protein binding	MF	6	15	107	HSP90B1/NPM1/HSP90AB1/HSPB1/CCT8/CCT6A	6/107	15/1875	9.87E-05	9.81E-04	7.16E-04
GO:0051219	phosphoprotein binding	MF	5	10	107	CSRP1/YWHAZ/YWHAG/YWHAE/YWHAB	5/107	10/1875	1.11E-04	1.04E-03	7.60E-04
GO:0043168	anion binding	MF	34	329	107	ACTR2/GSN/ANXA2/EEF1A1/EIF4A3/HSPD1/MOV10/DDX6/MYO5A/HSPA8/HSPA5/MYO6/HSP90B1/RAN/EIF4A2/MYL6/ACTA2/HSP90AB1/PSMC1/DYNC1LI1/RAB5C/MYO1C/ACTR3/EEF2/ACTA1/LBR/FARSA/TUFM/EFTUD2/XDH/CCT8/RAP1B/NME2/CCT6A	34/107	329/1875	1.59E-04	1.43E-03	1.04E-03
GO:0090079	translation regulator activity, nucleic acid binding	MF	7	23	107	EEF1A1/EIF4A2/EEF2/TUFM/EFTUD2/EIF5A/EEF1B2	7/107	23/1875	1.86E-04	1.59E-03	1.16E-03
GO:0032555	purine ribonucleotide binding	MF	30	279	107	ACTR2/EEF1A1/EIF4A3/HSPD1/MOV10/DDX6/MYO5A/HSPA8/HSPA5/MYO6/HSP90B1/RAN/EIF4A2/MYL6/ACTA2/HSP90AB1/PSMC1/DYNC1LI1/RAB5C/MYO1C/ACTR3/EEF2/ACTA1/FARSA/TUFM/EFTUD2/CCT8/RAP1B/NME2/CCT6A	30/107	279/1875	2.19E-04	1.78E-03	1.30E-03
GO:0032553	ribonucleotide binding	MF	30	280	107	ACTR2/EEF1A1/EIF4A3/HSPD1/MOV10/DDX6/MYO5A/HSPA8/HSPA5/MYO6/HSP90B1/RAN/EIF4A2/MYL6/ACTA2/HSP90AB1/PSMC1/DYNC1LI1/RAB5C/MYO1C/ACTR3/EEF2/ACTA1/FARSA/TUFM/EFTUD2/CCT8/RAP1B/NME2/CCT6A	30/107	280/1875	2.34E-04	1.82E-03	1.33E-03
GO:0035639	purine ribonucleoside triphosphate binding	MF	29	269	107	ACTR2/EEF1A1/EIF4A3/HSPD1/MOV10/DDX6/MYO5A/HSPA8/HSPA5/MYO6/HSP90B1/RAN/EIF4A2/ACTA2/HSP90AB1/PSMC1/DYNC1LI1/RAB5C/MYO1C/ACTR3/EEF2/ACTA1/FARSA/TUFM/EFTUD2/CCT8/RAP1B/NME2/CCT6A	29/107	269/1875	2.76E-04	2.06E-03	1.50E-03
GO:0016887	ATP hydrolysis activity	MF	11	58	107	EIF4A3/MOV10/DDX6/HSPA8/HSPA5/HSP90B1/EIF4A2/HSP90AB1/PSMC1/CCT8/CCT6A	11/107	58/1875	2.95E-04	2.11E-03	1.54E-03
GO:0036094	small molecule binding	MF	34	354	107	ACTR2/EEF1A1/EIF4A3/HSPD1/MOV10/DDX6/MYO5A/HSPA8/HSPA5/MYO6/HSP90B1/RAN/EIF4A2/MYL6/ACTA2/HSP90AB1/PSMC1/DYNC1LI1/RAB5C/MYO1C/ACTR3/EEF2/ACTA1/LBR/FARSA/TUFM/EFTUD2/XDH/CCT8/GAPDH/HBE/RAP1B/NME2/CCT6A	34/107	354/1875	6.92E-04	4.69E-03	3.42E-03
GO:0003735	structural constituent of ribosome	MF	7	28	107	RPLP1/RPS12/RPL36/RPLP0/UBA52/RPL15/RPL7	7/107	28/1875	7.08E-04	4.69E-03	3.42E-03
GO:0030554	adenyl nucleotide binding	MF	25	232	107	ACTR2/EIF4A3/HSPD1/MOV10/DDX6/MYO5A/HSPA8/HSPA5/MYO6/HSP90B1/EIF4A2/MYL6/ACTA2/HSP90AB1/PSMC1/DYNC1LI1/MYO1C/ACTR3/ACTA1/LBR/FARSA/CCT8/GAPDH/NME2/CCT6A	25/107	232/1875	8.28E-04	5.29E-03	3.86E-03
GO:0019899	enzyme binding	MF	15	111	107	ANXA2/EEF1A1/HSPD1/RACK1/TIMP3/HSPA5/KHDRBS1/YWHAZ/YWHAG/YWHAE/CIR1/RPS19BP1/HSPB1/CAV1/YWHAB	15/107	111/1875	1.12E-03	6.94E-03	5.06E-03
GO:0019901	protein kinase binding	MF	8	39	107	EEF1A1/RACK1/KHDRBS1/YWHAZ/YWHAG/CIR1/HSPB1/CAV1	8/107	39/1875	1.21E-03	7.21E-03	5.26E-03
GO:0097367	carbohydrate derivative binding	MF	30	313	107	ACTR2/EEF1A1/EIF4A3/HSPD1/MOV10/DDX6/MYO5A/HSPA8/HSPA5/MYO6/HSP90B1/RAN/EIF4A2/MYL6/ACTA2/HSP90AB1/PSMC1/DYNC1LI1/RAB5C/MYO1C/ACTR3/EEF2/ACTA1/FARSA/TUFM/EFTUD2/CCT8/RAP1B/NME2/CCT6A	30/107	313/1875	1.68E-03	9.68E-03	7.06E-03
GO:0019900	kinase binding	MF	8	43	107	EEF1A1/RACK1/KHDRBS1/YWHAZ/YWHAG/CIR1/HSPB1/CAV1	8/107	43/1875	2.35E-03	1.28E-02	9.31E-03
GO:0032559	adenyl ribonucleotide binding	MF	23	222	107	ACTR2/EIF4A3/HSPD1/MOV10/DDX6/MYO5A/HSPA8/HSPA5/MYO6/HSP90B1/EIF4A2/MYL6/ACTA2/HSP90AB1/PSMC1/DYNC1LI1/MYO1C/ACTR3/ACTA1/FARSA/CCT8/NME2/CCT6A	23/107	222/1875	2.41E-03	1.28E-02	9.31E-03
GO:0000146	microfilament motor activity	MF	4	11	107	MYO5A/MYO6/MYL6/MYO1C	4/107	11/1875	2.42E-03	1.28E-02	9.31E-03
GO:0005524	ATP binding	MF	22	213	107	ACTR2/EIF4A3/HSPD1/MOV10/DDX6/MYO5A/HSPA8/HSPA5/MYO6/HSP90B1/EIF4A2/ACTA2/HSP90AB1/PSMC1/DYNC1LI1/MYO1C/ACTR3/ACTA1/FARSA/CCT8/NME2/CCT6A	22/107	213/1875	3.17E-03	1.62E-02	1.18E-02
GO:0003724	RNA helicase activity	MF	4	13	107	EIF4A3/MOV10/DDX6/EIF4A2	4/107	13/1875	4.81E-03	2.32E-02	1.70E-02
GO:0008186	ATP-dependent activity, acting on RNA	MF	4	13	107	EIF4A3/MOV10/DDX6/EIF4A2	4/107	13/1875	4.81E-03	2.32E-02	1.70E-02
GO:0043021	ribonucleoprotein complex binding	MF	5	21	107	RPLP1/RACK1/HSPA5/EEF2/EIF5A	5/107	21/1875	5.38E-03	2.51E-02	1.83E-02
GO:0003924	GTPase activity	MF	7	39	107	EEF1A1/RAN/RAB5C/EEF2/TUFM/EFTUD2/RAP1B	7/107	39/1875	5.46E-03	2.51E-02	1.83E-02
GO:0003774	cytoskeletal motor activity	MF	4	14	107	MYO5A/MYO6/MYL6/MYO1C	4/107	14/1875	6.43E-03	2.88E-02	2.10E-02
GO:0019904	protein domain specific binding	MF	7	42	107	HSPA5/KHDRBS1/HSP90AB1/GAPDH/CRIPT/CALM2/YWHAB	7/107	42/1875	8.31E-03	3.58E-02	2.61E-02
GO:0031625	ubiquitin protein ligase binding	MF	4	15	107	HSPD1/HSPA5/YWHAZ/YWHAE	4/107	15/1875	8.39E-03	3.58E-02	2.61E-02
