# Supplementary material for: Viral polymerase-host interaction analysis reveals that the association between avian NUP93 and PB1 promotes H5N6 avian influenza virus replication
Source: Microbiol Spectr. 2025 May 23;13(7):e03120-24. doi: 10.1128/spectrum.03120-24 (PMC12211069; doi:10.1128/spectrum.03120-24)
Supplement: Table S5 — The KEGG functional enrichment analyses of host proteins interacting with virus. [file spectrum.03120-24-s0008.xlsx]

## Sheet: Table S5
Table S5. The KEGG functional enrichment analyses of host proteins interacting with virus
ID	Description	TargetGene_in_this_pathway	TragetGene_in_all_pathway	All_gene_in_this_pathway	Gene_list	GeneRatio	BgRatio	pvalue	p.adjust	qvalue	Count
gga03010	Ribosome	39	5627	124	RPL17,RPLP2,RPS29,RPLP1,RPS12,RPL36,RPL12,RPL18A,RPL4,RPS8,RPL8,RPLP0,RPS11,RPL6,RPS3A,RPL7A,RPS7,RPS25,RPL10A,UBA52,RPL11,RPL24,MRPL16,RPS28,RPS2,RPS10,RPS24,RPS27,RPS21,RPL37,FAU,MRPL34,RPL22L1,RPL14,RPL15,RPL7,MRPS14,RPS15A,RPL35A	39/231	124/5627	4.49E-25	4.26E-23	3.78E-23	39
gga03040	Spliceosome	33	5627	116	SNRPA1,PRPF38B,SNW1,SF3B6,SNRNP27,PRPF8,EIF4A3,PUF60,PRPF3,PRPF38A,HNRNPA3,HNRNPK,SF3B1,PRPF6,SRSF3,SNRPD1,HSPA8,HNRNPA1,HNRNPM,FUS,SNRPB2,SNRPD2,SNRPF,DDX5,SF3A2,SNRPD3,DHX15,SNRNP200,EFTUD2,SNRPGP15,RBM8A,RP9,RBM25	33/231	116/5627	9.25E-20	4.40E-18	3.90E-18	33
gga03022	Basal transcription factors	9	5627	37	TAF3,TAF2,TAF8,TAF15,TAF5,TBP,TAF12,TAF7,TAF10	9/231	37/5627	1.29E-05	0.000408095	0.000361746	9
gga03013	Nucleocytoplasmic transport	14	5627	93	KPNB1,KPNA3,EEF1A1,EIF4A3,CASC3,RAN,NUP93,XPO5,XPO1,XPOT,NUP153,KPNA6,RBM8A,CSE1L	14/231	93/5627	2.14E-05	0.000508595	0.000450832	14
gga05132	Salmonella infection	23	5627	233	DYL1,KPNA3,ACTR2,ANXA2,DYNLL2,ARPC4,MYO6,HSP90B1,ARPC1B,ARPC1A,HSP90AB1,DYNC1LI1,RAB5C,ACTR3,ARF1,ARPC3,ARPC5,ARPC2,GAPDH,TXN,DYNLL1,S100A10,CSE1L	23/231	233/5627	7.06E-05	0.00134148	0.00118912	23
gga04814	Motor proteins	19	5627	190	DYL1,TPM2,DYNLL2,MYO5A,CAPZA2,MYO1D,MYO6,TPM4,MYO18A,MYL6,ACTA2,TPM1,DYNC1LI1,MYO1C,CAPZB,MYO1B,KIF11,ACTA1,DYNLL1	19/231	190/5627	0.000259942	0.00411575	0.00364831	19
gga04820	Cytoskeleton in muscle cells	19	5627	212	SPTBN1,SPTAN1,TPM2,ITGA6,ENO1,CSRP1,CAPZA2,TPM4,VIM,LMNA,TPM1,JUP,TMOD3,CAPZB,LMNB2,COL1A1,PDLIM7,ACTA1,LBR	19/231	212/5627	0.00102487	0.013909	0.0123293	19
gga03008	Ribosome biogenesis in eukaryotes	9	5627	75	GAR1,IMP4,NOB1,UTP4,TBL3,RAN,XPO1,EIF6,GNL3	9/231	75/5627	0.0033453	0.0353115	0.031301	9
gga03015	mRNA surveillance pathway	9	5627	75	PABPC1,EIF4A3,FIP1L1,PPP1CB,CASC3,PPP2CA,FUS,RBM8A,PABPC4	9/231	75/5627	0.0033453	0.0353115	0.031301	9
gga04114	Oocyte meiosis	10	5627	101	YWHAQ,PPP1CB,YWHAZ,PPP2CA,YWHAG,YWHAE,CALM1,YWHAH,CALM2,YWHAB	10/231	101/5627	0.00810888	0.0770344	0.0682853	10
gga04530	Tight junction	13	5627	158	ACTR2,ARPC4,RAP1A,PPP2CA,CTTN,ARPC1B,ARPC1A,MYL6,ACTR3,ARPC3,ARPC5,ARPC2,SYNPO	13/231	158/5627	0.012579	0.108637	0.0962987	13
gga03020	RNA polymerase	4	5627	25	POLR2B,POLR2C,POLR2H,POLR2J	4/231	25/5627	0.0177479	0.140504	0.124547	4
gga03060	Protein export	4	5627	29	HSPA5,SRP72,SEC61B,SEC61A2	4/231	29/5627	0.0293419	0.214421	0.190069	4
gga00970	Aminoacyl-tRNA biosynthesis	6	5627	59	GARS,DARS,WARS,LARS,FARSA,IARS	6/231	59/5627	0.0329213	0.223394	0.198023	6
gga04810	Regulation of actin cytoskeleton	14	5627	206	ACTR2,GSN,ARPC4,ITGA6,PPP1CB,ARPC1B,ARPC1A,IQGAP3,ACTR3,ARPC3,ARPC5,ARPC2,CFL2,FGFR4	14/231	206/5627	0.0429631	0.272099	0.241196	14
gga04141	Protein processing in endoplasmic reticulum	11	5627	154	HSPA8,HSPA5,HSP90B1,CALR,HSP90AB1,SEC61B,DNAJA2,CKAP4,RPN2,SEC61A2,DAD1	11/231	154/5627	0.0510273	0.302975	0.268565	11
gga04144	Endocytosis	15	5627	234	ACTR2,ARPC4,CAPZA2,HSPA8,ARPC1B,ARPC1A,RAB5C,CAPZB,ACTR3,ARF1,ARPC3,ARPC5,ARPC2,CAV1,FGFR4	15/231	234/5627	0.0565507	0.316019	0.280127	15
gga03420	Nucleotide excision repair	4	5627	49	POLR2B,POLR2C,POLR2H,POLR2J	4/231	49/5627	0.140321	0.729186	0.64637	4
gga03018	RNA degradation	5	5627	68	PABPC1,HSPD1,DDX6,ENO1,PABPC4	5/231	68/5627	0.145837	0.729186	0.64637	5
gga00010	Glycolysis / Gluconeogenesis	4	5627	52	ENO1,LDHA,DLAT,GAPDH	4/231	52/5627	0.163606	0.730764	0.647769	4
gga03250	Viral life cycle - HIV-1	4	5627	52	RAN,XPO1,NUP153,PPIA	4/231	52/5627	0.163606	0.730764	0.647769	4
gga04261	Adrenergic signaling in cardiomyocytes	8	5627	131	TPM2,GNAI3,PPP1CB,PPP2CA,TPM4,TPM1,CALM1,CALM2	8/231	131/5627	0.16923	0.730764	0.647769	8
gga00620	Pyruvate metabolism	3	5627	38	LDHA,DLAT,ACAT1	3/231	38/5627	0.203499	0.840538	0.745075	3
gga04146	Peroxisome	5	5627	80	PRDX1,PEX5,PXMP4,DECR2,XDH	5/231	80/5627	0.230741	0.91335	0.809618	5
gga04744	Phototransduction	2	5627	23	CALM1,CALM2	2/231	23/5627	0.243157	0.914372	0.810524	2
gga04110	Cell cycle	8	5627	146	YWHAQ,ESCO2,YWHAZ,PPP2CA,YWHAG,YWHAE,YWHAH,YWHAB	8/231	146/5627	0.250249	0.914372	0.810524	8
gga04623	Cytosolic DNA-sensing pathway	3	5627	56	DDX41,G3BP1,POLR2H	3/231	56/5627	0.405667	1	0.886426	3
gga04210	Apoptosis	6	5627	125	SPTAN1,LMNA,CTSB,CTSZ,LMNB2,AIFM1	6/231	125/5627	0.407741	1	0.886426	6
gga04216	Ferroptosis	2	5627	34	VDAC2,PCBP2	2/231	34/5627	0.409942	1	0.886426	2
gga00730	Thiamine metabolism	1	5627	13	ACP1	1/231	13/5627	0.420468	1	0.886426	1
gga04980	Cobalamin transport and metabolism	1	5627	15	PRDX1	1/231	15/5627	0.467183	1	0.886426	1
gga00785	Lipoic acid metabolism	1	5627	17	DLAT	1/231	17/5627	0.510148	1	0.886426	1
gga00100	Steroid biosynthesis	1	5627	18	LBR	1/231	18/5627	0.530318	1	0.886426	1
gga04510	Focal adhesion	8	5627	192	RAP1A,EMP2,ITGA6,PPP1CB,COL1A1,CAV1,FLNB,RAP1B	8/231	192/5627	0.535187	1	0.886426	8
gga04260	Cardiac muscle contraction	3	5627	69	TPM2,TPM4,TPM1	3/231	69/5627	0.543583	1	0.886426	3
gga00513	Various types of N-glycan biosynthesis	2	5627	44	RPN2,DAD1	2/231	44/5627	0.54496	1	0.886426	2
gga00900	Terpenoid backbone biosynthesis	1	5627	19	ACAT1	1/231	19/5627	0.549661	1	0.886426	1
gga04270	Vascular smooth muscle contraction	5	5627	122	PPP1CB,MYL6,ACTA2,CALM1,CALM2	5/231	122/5627	0.56658	1	0.886426	5
gga03430	Mismatch repair	1	5627	20	SSBP1	1/231	20/5627	0.568211	1	0.886426	1
gga01200	Carbon metabolism	4	5627	98	ENO1,DLAT,ACAT1,GAPDH	4/231	98/5627	0.576915	1	0.886426	4
gga04371	Apelin signaling pathway	5	5627	124	GNAI3,ACTA2,CALM1,TFAM,CALM2	5/231	124/5627	0.581236	1	0.886426	5
gga04217	Necroptosis	5	5627	127	VDAC2,SQSTM1,HSP90AB1,PPIA,AIFM1	5/231	127/5627	0.602718	1	0.886426	5
gga00650	Butanoate metabolism	1	5627	23	ACAT1	1/231	23/5627	0.619419	1	0.886426	1
gga00510	N-Glycan biosynthesis	2	5627	51	RPN2,DAD1	2/231	51/5627	0.625924	1	0.886426	2
gga04621	NOD-like receptor signaling pathway	5	5627	131	VDAC2,YWHAE,HSP90AB1,CTSB,TXN	5/231	131/5627	0.630373	1	0.886426	5
gga01210	2-Oxocarboxylic acid metabolism	1	5627	26	DLAT	1/231	26/5627	0.664576	1	0.886426	1
gga00020	Citrate cycle (TCA cycle)	1	5627	27	DLAT	1/231	27/5627	0.67841	1	0.886426	1
gga04136	Autophagy - other	1	5627	28	PPP2CA	1/231	28/5627	0.691676	1	0.886426	1
gga04330	Notch signaling pathway	2	5627	58	SNW1,CIR1	2/231	58/5627	0.695315	1	0.886426	2
gga04145	Phagosome	5	5627	142	CALR,DYNC1LI1,RAB5C,SEC61B,SEC61A2	5/231	142/5627	0.700171	1	0.886426	5
gga00983	Drug metabolism - other enzymes	2	5627	59	XDH,NME2	2/231	59/5627	0.704312	1	0.886426	2
gga01230	Biosynthesis of amino acids	2	5627	59	ENO1,GAPDH	2/231	59/5627	0.704312	1	0.886426	2
gga04070	Phosphatidylinositol signaling system	3	5627	89	INPP5A,CALM1,CALM2	3/231	89/5627	0.714873	1	0.886426	3
gga00640	Propanoate metabolism	1	5627	30	LDHA	1/231	30/5627	0.716594	1	0.886426	1
gga04137	Mitophagy - animal	3	5627	90	SQSTM1,RAB5C,UBA52	3/231	90/5627	0.721975	1	0.886426	3
gga00630	Glyoxylate and dicarboxylate metabolism	1	5627	31	ACAT1	1/231	31/5627	0.728291	1	0.886426	1
gga03030	DNA replication	1	5627	31	SSBP1	1/231	31/5627	0.728291	1	0.886426	1
gga04520	Adherens junction	3	5627	91	RAP1A,ACP1,RAP1B	3/231	91/5627	0.72894	1	0.886426	3
gga04916	Melanogenesis	3	5627	91	GNAI3,CALM1,CALM2	3/231	91/5627	0.72894	1	0.886426	3
gga04218	Cellular senescence	5	5627	148	VDAC2,PPP1CB,SQSTM1,CALM1,CALM2	5/231	148/5627	0.734207	1	0.886426	5
gga04142	Lysosome	4	5627	122	AP3S1,LGMN,CTSB,CTSZ	4/231	122/5627	0.745076	1	0.886426	4
gga04910	Insulin signaling pathway	4	5627	122	PPP1CB,INPP5A,CALM1,CALM2	4/231	122/5627	0.745076	1	0.886426	4
gga00071	Fatty acid degradation	1	5627	34	ACAT1	1/231	34/5627	0.760575	1	0.886426	1
gga03050	Proteasome	1	5627	36	PSMC1	1/231	36/5627	0.779945	1	0.886426	1
gga00380	Tryptophan metabolism	1	5627	37	ACAT1	1/231	37/5627	0.789037	1	0.886426	1
gga00260	Glycine, serine and threonine metabolism	1	5627	38	GCAT	1/231	38/5627	0.797755	1	0.886426	1
gga03440	Homologous recombination	1	5627	38	SSBP1	1/231	38/5627	0.797755	1	0.886426	1
gga00280	Valine, leucine and isoleucine degradation	1	5627	44	ACAT1	1/231	44/5627	0.843022	1	0.886426	1
gga04914	Progesterone-mediated oocyte maturation	2	5627	80	GNAI3,HSP90AB1	2/231	80/5627	0.847273	1	0.886426	2
gga00270	Cysteine and methionine metabolism	1	5627	45	LDHA	1/231	45/5627	0.849517	1	0.886426	1
gga01232	Nucleotide metabolism	2	5627	84	XDH,NME2	2/231	84/5627	0.866093	1	0.886426	2
gga04512	ECM-receptor interaction	2	5627	84	ITGA6,COL1A1	2/231	84/5627	0.866093	1	0.886426	2
gga04912	GnRH signaling pathway	2	5627	84	CALM1,CALM2	2/231	84/5627	0.866093	1	0.886426	2
gga04625	C-type lectin receptor signaling pathway	2	5627	87	CALM1,CALM2	2/231	87/5627	0.878791	1	0.886426	2
gga04140	Autophagy - animal	4	5627	154	PPP2CA,SQSTM1,CTSB,UBA52	4/231	154/5627	0.883914	1	0.886426	4
gga01212	Fatty acid metabolism	1	5627	53	ACAT1	1/231	53/5627	0.892711	1	0.886426	1
gga00310	Lysine degradation	1	5627	56	ACAT1	1/231	56/5627	0.905507	1	0.886426	1
gga04370	VEGF signaling pathway	1	5627	58	HSPB1	1/231	58/5627	0.913182	1	0.886426	1
gga04622	RIG-I-like receptor signaling pathway	1	5627	59	DDX3X	1/231	59/5627	0.916783	1	0.886426	1
gga00240	Pyrimidine metabolism	1	5627	60	NME2	1/231	60/5627	0.920235	1	0.886426	1
gga05164	Influenza A	3	5627	139	PLG,XPO1,KPNA6	3/231	139/5627	0.930111	1	0.886426	3
gga04148	Efferocytosis	3	5627	145	CALR,GULP1,RAB5C	3/231	145/5627	0.941893	1	0.886426	3
gga00562	Inositol phosphate metabolism	1	5627	70	INPP5A	1/231	70/5627	0.947808	1	0.886426	1
gga00190	Oxidative phosphorylation	2	5627	115	ATP5C1,NDUFA4	2/231	115/5627	0.95379	1	0.886426	2
gga05168	Herpes simplex virus 1 infection	3	5627	155	PPP1CB,SRSF3,CALR	3/231	155/5627	0.957535	1	0.886426	3
gga00230	Purine metabolism	2	5627	128	XDH,NME2	2/231	128/5627	0.970973	1	0.886426	2
gga04540	Gap junction	1	5627	84	GNAI3	1/231	84/5627	0.971216	1	0.886426	1
gga04120	Ubiquitin mediated proteolysis	2	5627	135	UBA52,UBE2N	2/231	135/5627	0.977486	1	0.886426	2
gga03082	ATP-dependent chromatin remodeling	1	5627	98	CECR2	1/231	98/5627	0.98415	1	0.886426	1
gga04010	MAPK signaling pathway	5	5627	264	RAP1A,HSPA8,HSPB1,RAP1B,FGFR4	5/231	264/5627	0.986379	1	0.886426	5
gga04350	TGF-beta signaling pathway	1	5627	104	PPP2CA	1/231	104/5627	0.987732	1	0.886426	1
gga04020	Calcium signaling pathway	4	5627	235	VDAC2,CALM1,CALM2,FGFR4	4/231	235/5627	0.98916	1	0.886426	4
gga01240	Biosynthesis of cofactors	1	5627	128	NME2	1/231	128/5627	0.99561	1	0.886426	1
gga04514	Cell adhesion molecules	1	5627	138	ITGA6	1/231	138/5627	0.997143	1	0.886426	1
gga04080	Neuroactive ligand-receptor interaction	1	5627	356	PLG	1/231	356/5627	1	1	0.886426	1
