# Supplementary material for: Viral polymerase-host interaction analysis reveals that the association between avian NUP93 and PB1 promotes H5N6 avian influenza virus replication
Source: Microbiol Spectr. 2025 May 23;13(7):e03120-24. doi: 10.1128/spectrum.03120-24 (PMC12211069; doi:10.1128/spectrum.03120-24)
Supplement: Table S6 — The results of flow cytometric analysis of 231 host genes. [file spectrum.03120-24-s0009.xlsx]

## Sheet: Table S6A
Table S6A.The results of flow cytometric analysis of 231 host genes.
Gene name	Relative GFP positive cells(fold change)			Average	p value
NC	1.05435	1.03623	0.90942	1
ACAT1	1.23373	1.18269	1.17825	1.19822	0.015473
ACP1	0.194681	0.382979	0.190071	0.25591	2.0011e-05
ACTC2L	1.33205	1.21853	1.00309	1.18456	0.196133
ACTR2	1.15	1.40769	0.934615	1.1641	0.332085
ACTR3	1.05463	1.11164	1.03753	1.06793	0.649362
ADD1	0.743333	0.685	0.638333	0.688889	0.18665
AIFM1	1.37313	2.16252	1.55263	1.76783	0.410967
ARF1	2.27899	2.30072	2.61232	2.39734	2.14628e-05
ARPC1A	0.576923	0.569231	0.603846	0.583333	0.155787
ARPC1B	0.144942	0.557214	0.326811	0.351078	0.029749
ARPC2	1.34252	1.18717	1.1829	1.23753	0.52671
ARPC3	1.2322	1.1832	1.25846	1.22462	0.569096
ARPC4	2.15217	2.02174	2.27536	2.14976	0.00276381
ARPC5	2.71377	2.2971	2.0471	2.35266	0.00215028
ASF1A	0.664286	0.557143	0.614286	0.611905	0.16167
ATP5A1	0.690347	0.678764	1.09112	0.820077	0.408786
ATP5C1	0.865217	0.634783	1.34783	0.949275	0.637134
AURKA	0.727044	0.422642	0.584906	0.578197	0.162098
BANF1	1.11468	1.04128	1.33257	1.16284	0.868185
BRT-2	0.947826	0.730435	1.01739	0.898551	0.589123
CALR	0.288996	0.19083	0.330116	0.269981	0.0282461
CAP1	0.309846	0.318533	0.266699	0.298359	0.0456457
CAPZB	2.11957	2.23913	2.1558	2.1715	0.00303052
CAV1	2.43841	1.83333	1.89493	2.05556	0.0139801
CCDC59	1.34024	1.36686	1.37796	1.36169	0.529591
CCT6A	1.1444	0.836293	0.507336	0.829343	0.464077
CCT8	1.00252	0.986164	1.02767	1.00545	0.791342
CDC123	0.878338	0.89911	0.854599	0.877349	0.551941
CDK11A	0.208865	0.236525	0.178369	0.20792	0.0198316
CDK17	1.85714	1.43214	1.80357	1.69762	0.100827
CFAP20	0.843641	0.934656	0.939907	0.906068	0.633788
CFL2	2.62023	2.12604	2.33468	2.37313	0.204873
CHCHD4	1.77446	1.95025	1.9872	1.86235	0.718013
CLK4	1.05786	1.04025	1.07296	1.05702	0.910696
CNBP	0.794595	0.72278	0.762162	0.759846	0.382274
CNN2	0.671315	0.74502	0.774309	0.708167	0.11104
CNN3	0.599602	0.707171	0.685734	0.653386	0.100365
CNP	0.162057	0.290426	0.171631	0.208038	0.0293109
CORO2B	0.536697	0.566514	0.651376	0.584862	0.247622
CRIPT	0.725	0.875	0.885714	0.828571	0.612579
CTGF	0.588556	0.608992	0.653951	0.617166	0.292764
CTSB	0.418327	0.358566	0.347512	0.388446	0.0491719
CTTN	0.492647	0.615809	0.534926	0.547794	0.243432
CYR61	0.639382	0.486486	0.363707	0.496525	0.199944
DDX3X	0.189007	0.210993	0.171631	0.190544	0.039221
DDX5	0.897163	0.191489	0.390071	0.492908	0.223751
DDX6	0.196538	0.214615	0.619231	0.343461	0.112003
DNAJA2	0.25644	0.71653	0.39472	0.455897	0.206917
DNAJC9	1.04783	0.934783	1.25652	1.07971	0.674317
DYL1	2.66304	2.22826	2.5942	2.49517	3.94873e-05
DYNLL2	2.73188	2.80435	2.30797	2.61473	3.42059e-05
EEF2	0.918639	0.758876	1.02293	0.900148	0.829142
EFHD1	2.06884	2.03986	1.87319	1.99396	0.0134579
EIF4A2	0.729685	1.91376	1.57456	1.32173	0.763793
EIF4A3	0.437838	0.400772	0.562934	0.467181	0.191188
EIF4H	1.38905	1.32914	1.39793	1.37204	0.352859
ELAVL1	2.4942	1.71808	1.96566	2.10614	0.327798
EMP2	2.76522	2.43044	2.42174	2.53913	0.000248038
ENO1	0.945174	0.922008	0.755212	0.874131	0.707247
ERH	1.79104	1.43947	1.55649	1.61526	0.912297
FAU	3.19071	3.15755	3.24689	3.17413	0.013205
FIP1L1	1.0802	0.944862	0.97995	1.00167	0.914858
FYTTD1	0.388462	0.158462	0.158462	0.235129	0.0626317
G3BP1	1.02162	0.991506	0.959073	0.990734	0.918852
GAPDH	0.650965	0.671815	0.72973	0.68417	0.417536
GAR1	0.947248	0.91055	0.917431	0.925076	0.808491
GARS	0.315714	0.775	0.351071	0.480595	0.20019
GCAT	1.11927	1.08716	1.10321	1.10321	0.843663
GMFB	0.488166	0.377219	0.443787	0.436391	0.166701
GNAI3	0.168085	0.242199	0.220213	0.210166	0.0574561
GNL3	0.667181	0.718147	0.757529	0.714286	0.496052
GULP1	0.274286	0.245	0.5	0.339762	0.117384
H2A-IX	1.72464	1.63044	2.30435	1.88647	0.0327183
H3-I	0.569884	0.727413	0.70888	0.668726	0.430337
HIST1H2B5L	0.761377	0.847141	0.738623	0.78238	0.609608
HNRNPA1	0.136512	0.171662	0.101362	0.136512	0.0400642
HNRNPA2B1	0.663205	0.666172	0.735905	0.688427	0.481189
HNRNPDL	1.00435	0.378261	1.43043	0.937681	0.92246
HNRNPH3	0.320714	0.417857	0.200714	0.313095	0.108105
HNRNPK	1.91538	1.93154	1.95	1.93231	0.0201186
HNRNPM	1.07692	1.26154	0.984615	1.10769	0.75998
HSP90B1	0.484615	0.980769	0.534615	0.666666	0.443237
HSPA5	1.82421	1.74461	1.88674	1.78441	0.610331
IGF2BP1	0.301158	0.262355	0.370656	0.31139	0.104071
IMMT	0.504084	0.516336	0.554843	0.525088	0.275596
INPP5A	0.925786	0.776101	0.942138	0.881342	0.831793
ITGA6	1.11572	1.10189	1.10315	1.10692	0.731616
JAKMIP2	0.180695	0.174903	0.249903	0.201834	0.0589512
JUP	0.050386	0.044305	0.093243	0.0626447	0.027445
KPNA3	1.26368	0.756219	1.09956	1.00995	0.497224
KRR1	0.659148	0.541353	0.671679	0.62406	0.426217
LARP7	0.138417	0.132625	0.134942	0.135328	0.0462678
LBR	1.01496	0.825436	1.26683	1.03574	0.803662
LDHA	0.573913	0.521739	1.32174	0.805797	0.74673
LGMN	0.611004	0.718147	0.666023	0.665058	0.501859
LIMA1	1.4645	1.39127	1.41124	1.42234	0.220363
LLPH	0.808494	0.810811	0.975289	0.864865	0.856414
LMNA	2.0796	2.0995	2.21099	2.08955	0.254881
LMNB2	0.488331	0.497083	0.617853	0.534422	0.309501
LNPK	0.40251	0.454633	0.338803	0.398649	0.17728
LRRC59	0.886957	0.397391	1.03913	0.774493	0.693152
LUC7L	0.405405	0.141602	0.137548	0.228185	0.077124
LUC7L2	0.949169	0.758195	0.904988	0.870784	0.894875
LUC7L3	0.330116	0.315637	0.330116	0.32529	0.130379
MARK3	1.18205	1.05237	1.06484	1.09975	0.642474
MATR3	1.04595	0.772429	1.1291	0.982495	0.870664
MFAP1	0.289575	0.59305	0.410039	0.430888	0.211412
MRPL34	0.553089	0.851351	0.529923	0.644788	0.48846
MYL6	0.682713	0.761488	0.619256	0.687819	0.563081
MYO1B	0.731651	0.62156	0.667431	0.673547	0.540369
NDUFA4	2.69928	2.59058	2.67754	2.6558	7.11102e-06
NME2	1.98696	1.5	2.21304	1.9	0.0135644
NOB1	0.285357	0.225714	0.241786	0.250952	0.0851199
NOL12	1.92391	1.38044	1.36956	1.55797	0.111241
NOLC1	0.937107	0.920755	0.972327	0.943396	0.97786
NOP16	0.890899	0.791132	1.02917	0.903734	0.941681
NPM1	3.38406	3.02174	3.18478	3.19686	1.6167e-08
NSA2	1.40924	1.55255	1.44267	1.46815	0.206003
NUP93	4.249	4.12015	4.06497	4.14406	5.39385e-14
OCIAD1	0.432609	0.521739	0.665217	0.539855	0.314116
PA2G4	0.304905	0.625341	0.376022	0.435423	0.215365
PCMT1	1.24682	1.22771	1.31369	1.26274	0.508698
PDHX	1.10725	0.807692	0.803254	0.906065	0.871923
PDLIM7	0.559172	0.599112	0.667899	0.608728	0.397682
PEX5	0.335907	0.304054	0.134653	0.258205	0.0990085
PKM	0.516602	0.433205	0.430888	0.460232	0.241285
PLS3	1.55991	1.48003	1.52441	1.52145	0.196038
POLDIP3	2.40133	2.1393	2.35654	2.27032	0.208854
POLR2B	1.36845	1.36656	1.46309	1.39937	0.323905
POLR2C	1.09174	0.958716	0.866972	0.972477	0.995352
POLR2H	1.17825	1.09172	1.24704	1.17234	0.64667
POLR2J	1.11927	0.883028	1.02294	1.00841	0.940631
PPIA	0.844037	0.786697	0.986239	0.872324	0.807085
PPIL4	0.478571	0.532143	0.757143	0.589286	0.36421
PPP2CA	0.765217	0.456522	0.669565	0.630435	0.42007
PRDX1	1.61956	0.952899	1.22826	1.26691	0.48453
PRPF3	0.973162	0.78238	0.983664	0.913069	0.887712
PRPF38A	0.791304	0.530435	1.21304	0.844927	0.762368
PRPF38B	0.341071	0.378571	0.5	0.406547	0.178889
PRPF6	0.999417	1.08518	1.10793	1.06418	0.817381
PTBP1	0.54717	0.520755	0.830189	0.632705	0.422291
PXMP4	0.802752	0.708716	0.800459	0.770642	0.639648
R3HDM1	0.389286	0.525	0.414286	0.442857	0.20959
RAP1B	0.628378	0.686294	0.868726	0.727799	0.574252
RBM25	1.05985	0.773166	0.923745	0.918919	0.922425
RBM27	0.969745	1.01752	1.23726	1.07484	0.778398
RCN1L	0.689189	0.752896	0.72973	0.723938	0.565968
RPL11	1.93478	2.36232	2.12681	2.1413	0.00402462
RPL14	3.76957	3.68261	3.77826	3.74348	4.64807e-11
RPL15	1.60862	1.4461	1.56673	1.52736	0.937538
RPL18A	0.796332	0.767375	0.385135	0.649614	0.4369
RPL22L1	2.17247	2.06634	2.62237	2.1194	0.319407
RPL24	2.49638	1.70652	2.07971	2.0942	0.0104325
RPL35A	0.840927	0.618533	0.618533	0.692664	0.489112
RPL36	1.80431	1.65174	1.76776	1.72803	0.709466
RPL37	2.534	2.41128	2.64219	2.47264	0.132032
RPL4	0.677606	0.645753	0.474904	0.599421	0.362965
RPL6	0.846154	1.97308	1.75769	1.52564	0.221169
RPL7	0.882609	0.904348	0.686957	0.824638	0.692355
RPL7L1	1.74129	1.52902	1.67745	1.63516	0.827425
RPL8	2.4058	1.92754	2.33696	2.22343	0.0047731
RPLP0	0.836538	0.821006	0.794379	0.817308	0.668917
RPLP1	2.78275	2.68988	2.89673	2.73632	0.0610937
RPLP2	2.26087	1.33696	2.26087	1.9529	0.0315327
RPN2	1.71808	1.15091	1.43801	1.43449	0.897554
RPS10	3.52174	3.34783	3.58261	3.48406	3.02617e-08
RPS12	0.792278	0.827027	0.706564	0.77529	0.576675
RPS15A	3.51304	3.43913	3.62174	3.52464	4.5942e-08
RPS19	2.13599	2.21559	2.35549	2.17579	0.377946
RPS2	2.03476	2.05473	2.03254	2.04068	0.0318205
RPS21	1.0344	0.912844	1.1055	1.01758	0.94636
RPS25	1.11197	1.16988	1.05869	1.11351	0.88861
RPS27	0.883028	1.05963	1.04587	0.996178	0.90889
RPS3A	0.517391	0.43913	0.786957	0.581159	0.310186
RPS4	0.402174	0.29087	0.394348	0.362464	0.13736
RPS7	3.43478	3.07826	3.35217	3.28841	1.32238e-06
RPS8	0.575697	0.36255	0.330471	0.469124	0.113514
RPSA	1.1	0.726087	1.3	1.04203	0.985267
RSRC2	1.00318	1.22771	1.00318	1.07803	0.953212
RTN1	0.802653	0.79602	1.67562	0.799337	0.266628
S100A10	1.04587	1.15826	1.09633	1.10015	0.910621
SEC61A2	0.584942	0.445946	0.978765	0.669884	0.415009
SEC61B	0.94586	0.883758	0.94586	0.925159	0.793842
SEPT2L	0.813351	0.49455	0.539509	0.615803	0.352334
SF3B6	0.891892	0.769112	0.833977	0.83166	0.646323
SFXN3	1.25814	1.1716	1.19157	1.2071	0.719666
SLC25A24	0.955599	0.955599	1.0888	1	0.925397
SLC25A3	0.699541	0.59633	0.612385	0.636085	0.374181
SNRNP27	0.212548	0.200386	0.480695	0.297876	0.10419
SNRPA1	0.376368	0.374179	0.304158	0.351568	0.133708
SNRPB	2.05435	1.76087	1.97464	1.92995	0.0496624
SNRPB2	2.25725	1.88768	1.85145	1.99879	0.0356383
SNRPD2	1.68116	2.07246	1.93478	1.89614	0.0623113
SNRPD3	0.721116	0.615538	0.633011	0.668327	0.188896
SNRPF	2.28986	2.53261	2.80797	2.54348	0.00109257
SNW1	0.611583	0.467954	0.391506	0.490348	0.222774
SPECC1	1.19857	1.19287	1.17435	1.1886	0.760964
SQSTM1	0.951039	0.924332	0.906528	0.9273	0.789776
SRSF3	1.65174	2.06302	1.88653	1.85738	0.679771
SSB	2.54726	2.14925	2.56908	2.34826	0.262421
SSBP1	0.391685	0.251641	0.479212	0.374179	0.140085
STAU1	0.854088	0.616352	0.683019	0.71782	0.470563
SUB1	0.450766	0.884026	0.536105	0.623632	0.35505
SURF4	0.924312	1	1.01605	0.980122	0.886555
SYNCRIP	1.2112	1.1797	1.15344	1.18145	0.764932
TAF12	0.933486	0.805046	1.09862	0.945719	0.826119
TAF15	0.638404	0.730673	0.294264	0.554447	0.280026
TAF7	0.795252	0.81454	0.808605	0.806132	0.601633
TAF8	1.23165	0.977064	1.05505	1.08792	0.918716
TBL3	0.853846	0	1.13461	0.66282	0.401494
TFPI	1.28517	1.20946	1.34385	1.2795	0.595694
THYN1	0.768454	1.11483	1.28139	1.05489	0.975913
TIMP3	3.03478	3.01304	3.26957	3.1058	5.11446e-06
TMOD3	0.944223	0.86255	0.932651	0.903386	0.324907
TRNT1	0.546135	0.55611	1	0.700748	0.444284
TUBA4A	0.261468	0.37844	0.417431	0.352446	0.126366
TXN	1.12355	0.942857	0.945174	1.00386	0.92937
UBE2N	3.56087	3.76087	3.68261	3.66812	1.05156e-08
USMG5	0.901158	0.928957	1.09344	0.974517	0.860656
UTP3	0.411197	0.382239	0.251931	0.348456	0.126463
VDAC2	0.698254	0.291771	0.396509	0.462178	0.201827
VIM	0.125328	0.145019	0.109344	0.126564	0.0458406
WLS	1.25097	1.23012	0.984556	1.15521	0.812305
YBX1	1.15385	1.22041	1.13831	1.17086	0.786501
YWHAB	1.5913	1.3913	2.1087	1.6971	0.157672
YWHAE	2.32174	2.7	2.13478	2.38551	0.00377104
YWHAG	0.648333	0.418333	0.621667	0.562778	0.286252
YWHAH	1.17826	0.604348	1.26522	1.01594	0.935719
YWHAQ	0.985207	1.00961	0.934172	0.976331	0.86772
YWHAZ	1.98011	1.72471	1.87743	1.85241	0.692153
ZCCHC17	0.692745	0.588644	0.437224	0.572871	0.29579

## Sheet: Table S6B
Table S6B. Relative polymerase activity of 29 host genes that significantly affect influenza virus replication.
Gene name	Firefly luciferase			Renilla			Firefly normalized to Renilla			Average	p value
Mock(no PA)	43	107	72	6132	6518	4853	0.0127549	0.0164161	0.0148362	0.014669
NC(Vector)	20194	22458	18590	7990	7247	6843	2.781	3.09894	2.71664	2.86553
ACP1	19021	16328	15943	7329	8217	8322	2.16606	1.9871	1.91577	2.02297	0.000799806
CALR	17824	16924	15821	8772	9629	10274	1.77648	1.75761	1.53991	1.69133	0.0866064
CAP1	16284	14282	14267	8224	7448	8427	1.86354	1.91756	1.69301	1.82471	0.213773
CDK11A	11236	11221	12568	9135	8243	9024	1.328	1.36128	1.39273	1.36067	0.0417113
CNP	13266	12837	11789	9478	9372	9267	1.34718	1.36972	1.27215	1.32968	0.0620645
DDX3X	10292	9829	9235	8481	9326	8726	1.1086	1.05394	1.05833	1.07362	0.0299667
FAU	31010	34145	37615	7345	7288	7533	4.63346	4.6851	4.99336	4.77064	2.12248e-06
FYTTD1	13421	12902	14711	6882	7981	7820	1.81598	1.61659	1.8812	1.77126	0.293116
GNAI3	9204	9882	9924	8284	8628	7814	1.17548	1.14534	1.27003	1.19695	0.0436659
HNRNPA1	12042	10492	14828	7828	6882	7662	1.66605	1.52456	1.93526	1.70862	0.315759
HNRNPH3	23452	26362	28145	7288	8924	10294	2.96869	2.95406	2.73412	2.88562	0.229
IGF2BP1	18578	21610	21789	7689	8268	7802	2.60754	2.61369	2.79275	2.67133	0.643488
JAKMIP2	15429	18229	16339	9928	11314	9882	1.60623	1.61119	1.65341	1.62361	0.133992
JUP	10024	13242	12311	7824	7920	7881	1.50509	1.67197	1.56211	1.57972	0.125402
LARP7	26614	27711	29482	11213	12112	9882	2.54827	2.2879	2.9834	2.60652	0.643357
LUC7L	20024	22145	23224	6825	7245	6724	3.14814	3.05659	3.4539	3.21954	0.102971
LUC7L3	23245	24325	25145	10194	9714	8924	2.53402	2.50412	2.81768	2.61861	0.675317
NOB1	25264	27814	29155	7824	6821	6671	3.89238	4.0777	4.37041	4.1135	0.000916883
NPM1	52246	54790	56258	7597	7295	8428	7.02098	7.51062	6.67513	7.06891	2.77002e-14
NUP93	46078	47468	50799	6404	6630	6151	7.53781	7.15958	8.25866	7.65201	1.01856e-11
PEX5	11624	12324	11291	9262	9824	9552	1.23052	1.25448	1.18206	1.22235	0.0434206
RPL14	30335	26237	27908	8832	8722	8180	3.28485	3.00814	3.41174	3.23491	0.539506
RPS10	23167	23379	18663	7227	7732	7722	2.88205	3.02367	2.41686	2.77419	0.999563
RPS15A	31078	33272	27278	9438	9321	9119	3.28459	3.56957	2.99134	3.28183	0.499886
RPS7	25212	21943	26211	7226	7821	7921	3.20126	2.80565	3.30905	3.10532	0.668571
SNRNP27	13201	12302	12113	7215	7661	7433	1.68836	1.6058	1.62962	1.64126	0.118192
TIMP3	43116	41376	37178	7822	7527	6721	5.51359	5.49701	5.53162	5.51407	0.000253931
UBE2N	46771	37557	39487	6328	7226	6328	6.27621	5.19748	6.24004	5.90458	7.68185e-05
VIM	16624	18822	23421	6277	6814	7241	2.88172	2.76225	3.2345	2.95949	0.942814
